# Supplementary material for: Heads, Shoulders, Elbows, Knees, and Toes: Modular Gdf5 Enhancers Control Different Joints in the Vertebrate Skeleton
Source: PLoS Genet. 2016 Nov 30;12(11):e1006454. doi: 10.1371/journal.pgen.1006454 (PMC5130176; doi:10.1371/journal.pgen.1006454)
Supplement: S1 Table — (XLSX) [file pgen.1006454.s001.xlsx]

## Sheet: Sites
S1 Table: Summary of expression patterns driven by BACs or smaller constructs in independent E14.5 transgenic embryos
				Proximal Limb Joints						Distal Limb Joints
Construct	# (+)/Tested	% (+) Embryos		Shoulder	Humero-Radial	Humero-Ulnar	Hip	Knee		Wrist	Ankle	Digit Joints	Para-Digits		Other Expression Sites and Notes
Upstream BAC (transient)	6/6	1		4/6	5/6	0/6	5/6	6/6		4/6	4/6	2/6*	0/6		rib, vertebral column, sternum, face (sub-orbital), middle ear. *weak digit joint expression
Upstream BAC (stable)	3/3	1		3/3	3/3	0/3	3/3	3/3		3/3	3/3	3/3*	0/3		rib, vertebral column, sternum, face (sub-orbital), middle ear. *weak digit joint expression
R1	14/14	1		1/14	3/14	2/14	2/14	2/14		12/14*	12/14*	2/14	0/14		rib (13/14), vertebral column (13/14), sternal-rib joint (13/14), spinal column (14/14), maxillary mesenchyme/epithelium (13/14), anterior forelimb digit 1 (12/14); anterior hindlimb digit 1 (12/14); *expression in anterior portion of wrist and ankle
R2	8/9	0.89		8/9	8/9	0/9	8/9	8/9		8/9	8/9	6/9*	0/9		face (suborbital), middle ear. *weak digit expression
R2: a-c	1/16*	0.0625		0/16	0/16	0/16	0/16	1/16		1/16	1/16	1/16	0/16		*no consistent pattern detected
R2: d-e	4/5	0.8		3/5	3/5	0/5	3/5	4/5		0/5	0/5	0/5	0/5		no expression in head or axial system
R2: d	6/9	0.666667		0/9	2/9	1/9	5/9	6/9		4/9	4/9	0/9	0/9		face (sub-orbital) in 6/9; no expression in axial system
R2: e	7/11	0.636364		7/11	6/11	0/11	0/11	3/11		1/11	1/11	1/11	1/11		no expression in head or axial system
R2: d-e ∆PITX1 site	6/7	0.857143		6/7	6/7	1/7	6/7	6/7		0/7	0/7	0/7	0/7		no observable expression change from this mutation
R2: d-e ∆Zeb1 site	9/9	1		7/9	9/9	1/9	7/9	8/9		0/9	0/9	0/9	1/9		no observable expression change from this mutation
R2: ∆S4 BARX site	8/8	1		8/8	8/8	2/8	8/8	8/8		3/8	3/8	3/8	0/8		no observable expression change from this mutation
R2: ∆S5 BARX site	13/13	1		12/13	13/13	2/13	12/13	13/13		5/13	3/13	5/13	1/13		no observable expression change from this mutation
R2: ∆S6 BARX site	6/7	0.857143		6/7	6/7	0/7	5/7	4/7*		3/7	2/7	2/7	0/7		*weak to absent knee expression
R2: ∆S7 BARX site	6/8	0.75		6/8	6/8	0/8	5/8	6/8		3/8	3/8	3/8	0/8		no observable expression change from this mutation
R2: ∆S8 BARX site	13/15	0.866667		8/15*	11/15	3/15	10/15	13/15		6/15	5/15	4/15	3/15		*weak to absent shoulder joint expression
R2: ∆(S7+S8) BARX sites	7/8	0.875		3/8*	7/8	0/8	6/8	6/8		3/8	3/8	2/8	0/8		*very weak shoulder joint expression
Human Ancestral (C,C)	9/9	1		9/9	9/9	0/9	9/9	9/9		5/9	6/9	1/9*	1/9		face, middle ear. *weak digit expression
Human Derived/Risk (T,T)	4/4	1		4/4	4/4	0/4	4/4	4/4		2/4	2/4	0/4	0/4		face, middle ear
Downstream BAC (transient)	4/4	1		4/4	4/4	4/4	4/4	4/4		4/4	4/4	4/4	4/4		stronger distal digital joint expression; vertebral column, weak rib expression, face, middle ear
Downstream BAC (stable)	5/5	1		5/5	5/5	5/5	5/5	5/5		5/5	5/5	5/5	5/5		stronger distal digital joint expression; vertebral column, weak rib expression, face, middle ear
R3	4/4	1		4/4	4/4	4/4	2/4	4/4		0/4	0/4	3/4	3/4		no expression in head or axial system
R4	11/11	1		8/11*	11/11	11/11	6/11*	10/11		0/11	0/11	10/11	0/11		*weak expression in girdle joints
R5	8/13	0.615385		1/13	5/13	5/13	1/13	5/13		0/13	0/13	8/13*	0/13		*entire digit (prechondrogenic mesenchyme)
R3+R4+R5	7/7	1		4/7	7/7	7/7	4/7	7/7		0/7	0/7	7/7	7/7		no expression in head or axial system
