# Supplementary material for: Heads, Shoulders, Elbows, Knees, and Toes: Modular Gdf5 Enhancers Control Different Joints in the Vertebrate Skeleton
Source: PLoS Genet. 2016 Nov 30;12(11):e1006454. doi: 10.1371/journal.pgen.1006454 (PMC5130176; doi:10.1371/journal.pgen.1006454)
Supplement: S2 Table — (XLS) [file pgen.1006454.s002.xls]

## Sheet: TF sites mm9 R2 E>0.4
S2 Table. UNIPROBE analysis of transcription factor binding sites in human and mouse R2 sequences
Gene Match	K-mer	Reverse Complement	Position	Enrichment Score	Publication
Pknox1	GCTGTCGC	GCGACAGC	0	0.41758	Berger et al., Cell 2008
Mrg2	GCTGTCGC	GCGACAGC	0	0.41085	Berger et al., Cell 2008
Tcfap2a	GCCTCTGG	CCAGAGGC	6	0.447758	Badis et al., Science 2009
Tcfap2c	GCCTCTGG	CCAGAGGC	6	0.4403	Badis et al., Science 2009
Vax2	CAGCTAAT	ATTAGCTG	17	0.40098	Berger et al., Cell 2008
Evx2	CAGCTAAT	ATTAGCTG	17	0.4112	Berger et al., Cell 2008
Uncx4.1	CAGCTAAT	ATTAGCTG	17	0.40535	Berger et al., Cell 2008
Arx	CAGCTAAT	ATTAGCTG	17	0.41624	Berger et al., Cell 2008
Evx1	CAGCTAAT	ATTAGCTG	17	0.41011	Berger et al., Cell 2008
Barx1	CAGCTAAT	ATTAGCTG	17	0.40477	Berger et al., Cell 2008
Lhx8	CAGCTAAT	ATTAGCTG	17	0.41487	Berger et al., Cell 2008
Vax1	CAGCTAAT	ATTAGCTG	17	0.4068	Berger et al., Cell 2008
Nkx1-1	CAGCTAAT	ATTAGCTG	17	0.43101	Berger et al., Cell 2008
Otp	CAGCTAAT	ATTAGCTG	17	0.40166	Berger et al., Cell 2008
Esx1	CAGCTAAT	ATTAGCTG	17	0.40686	Berger et al., Cell 2008
Rax	CAGCTAAT	ATTAGCTG	17	0.40282	Berger et al., Cell 2008
Lhx6	CAGCTAAT	ATTAGCTG	17	0.4112	Berger et al., Cell 2008
Lhx4	CAGCTAAT	ATTAGCTG	17	0.40096	Berger et al., Cell 2008
Prrx1	CAGCTAAT	ATTAGCTG	17	0.40364	Berger et al., Cell 2008
Hoxa3	CAGCTAAT	ATTAGCTG	17	0.406217	Badis et al., Science 2009
Hmx1	AGCTAATT	AATTAGCT	18	0.43987	Berger et al., Cell 2008
Pou3f4	AGCTAATT	AATTAGCT	18	0.45781	Berger et al., Cell 2008
Vax2	AGCTAATT	AATTAGCT	18	0.47002	Berger et al., Cell 2008
Alx3	AGCTAATT	AATTAGCT	18	0.48437	Berger et al., Cell 2008
Dlx4	AGCTAATT	AATTAGCT	18	0.46783	Berger et al., Cell 2008
Hoxc4	AGCTAATT	AATTAGCT	18	0.45311	Berger et al., Cell 2008
Lhx2	AGCTAATT	AATTAGCT	18	0.48076	Berger et al., Cell 2008
Rhox6	AGCTAATT	AATTAGCT	18	0.44302	Berger et al., Cell 2008
Pou4f3	AGCTAATT	AATTAGCT	18	0.43488	Berger et al., Cell 2008
Lbx2	AGCTAATT	AATTAGCT	18	0.4566	Berger et al., Cell 2008
Hlxb9	AGCTAATT	AATTAGCT	18	0.47701	Berger et al., Cell 2008
Ipf1	AGCTAATT	AATTAGCT	18	0.47019	Berger et al., Cell 2008
Dlx2	AGCTAATT	AATTAGCT	18	0.47395	Berger et al., Cell 2008
Gsh2	AGCTAATT	AATTAGCT	18	0.45405	Berger et al., Cell 2008
Pou3f2	AGCTAATT	AATTAGCT	18	0.47543	Berger et al., Cell 2008
Pou3f1	AGCTAATT	AATTAGCT	18	0.44069	Berger et al., Cell 2008
Lhx3	AGCTAATT	AATTAGCT	18	0.47669	Berger et al., Cell 2008
Gbx2	AGCTAATT	AATTAGCT	18	0.47205	Berger et al., Cell 2008
Evx2	AGCTAATT	AATTAGCT	18	0.47593	Berger et al., Cell 2008
Cdx2	AGCTAATT	AATTAGCT	18	0.42042	Berger et al., Cell 2008
Prrx2	AGCTAATT	AATTAGCT	18	0.48305	Berger et al., Cell 2008
Hoxb3	AGCTAATT	AATTAGCT	18	0.4711	Berger et al., Cell 2008
Bsx	AGCTAATT	AATTAGCT	18	0.45908	Berger et al., Cell 2008
Nkx1-2	AGCTAATT	AATTAGCT	18	0.47969	Berger et al., Cell 2008
Hoxd1	AGCTAATT	AATTAGCT	18	0.47575	Berger et al., Cell 2008
Vsx1	AGCTAATT	AATTAGCT	18	0.48156	Berger et al., Cell 2008
Uncx4.1	AGCTAATT	AATTAGCT	18	0.48161	Berger et al., Cell 2008
Hoxb4	AGCTAATT	AATTAGCT	18	0.46885	Berger et al., Cell 2008
Barhl2	AGCTAATT	AATTAGCT	18	0.45478	Berger et al., Cell 2008
Pou6f1	AGCTAATT	AATTAGCT	18	0.46877	Berger et al., Cell 2008
Phox2b	AGCTAATT	AATTAGCT	18	0.4791	Berger et al., Cell 2008
Barx2	AGCTAATT	AATTAGCT	18	0.46038	Berger et al., Cell 2008
Arx	AGCTAATT	AATTAGCT	18	0.48308	Berger et al., Cell 2008
Dlx3	AGCTAATT	AATTAGCT	18	0.47528	Berger et al., Cell 2008
Msx2	AGCTAATT	AATTAGCT	18	0.47834	Berger et al., Cell 2008
Hmx3	AGCTAATT	AATTAGCT	18	0.43544	Berger et al., Cell 2008
Pou1f1	AGCTAATT	AATTAGCT	18	0.46377	Berger et al., Cell 2008
Evx1	AGCTAATT	AATTAGCT	18	0.47561	Berger et al., Cell 2008
En2	AGCTAATT	AATTAGCT	18	0.48327	Berger et al., Cell 2008
Hoxa7	AGCTAATT	AATTAGCT	18	0.42903	Berger et al., Cell 2008
Barhl1	AGCTAATT	AATTAGCT	18	0.46399	Berger et al., Cell 2008
En1	AGCTAATT	AATTAGCT	18	0.46168	Berger et al., Cell 2008
Hoxd8	AGCTAATT	AATTAGCT	18	0.4045	Berger et al., Cell 2008
Lmx1b	AGCTAATT	AATTAGCT	18	0.44106	Berger et al., Cell 2008
Isl2	AGCTAATT	AATTAGCT	18	0.40214	Berger et al., Cell 2008
Msx3	AGCTAATT	AATTAGCT	18	0.48282	Berger et al., Cell 2008
Prop1	AGCTAATT	AATTAGCT	18	0.46922	Berger et al., Cell 2008
Hoxa2	AGCTAATT	AATTAGCT	18	0.47637	Berger et al., Cell 2008
Lhx9	AGCTAATT	AATTAGCT	18	0.47827	Berger et al., Cell 2008
Og2x	AGCTAATT	AATTAGCT	18	0.4788	Berger et al., Cell 2008
Pou2f3	AGCTAATT	AATTAGCT	18	0.4529	Berger et al., Cell 2008
Barx1	AGCTAATT	AATTAGCT	18	0.47555	Berger et al., Cell 2008
Hoxa6	AGCTAATT	AATTAGCT	18	0.44984	Berger et al., Cell 2008
Lhx8	AGCTAATT	AATTAGCT	18	0.47149	Berger et al., Cell 2008
Alx4	AGCTAATT	AATTAGCT	18	0.48479	Berger et al., Cell 2008
Lmx1a	AGCTAATT	AATTAGCT	18	0.45137	Berger et al., Cell 2008
Hoxa5	AGCTAATT	AATTAGCT	18	0.46384	Berger et al., Cell 2008
Pou2f2	AGCTAATT	AATTAGCT	18	0.45288	Berger et al., Cell 2008
Hoxa4	AGCTAATT	AATTAGCT	18	0.46612	Berger et al., Cell 2008
Nkx6-1	AGCTAATT	AATTAGCT	18	0.4239	Berger et al., Cell 2008
Emx2	AGCTAATT	AATTAGCT	18	0.481	Berger et al., Cell 2008
Dlx1	AGCTAATT	AATTAGCT	18	0.46728	Berger et al., Cell 2008
Gbx1	AGCTAATT	AATTAGCT	18	0.47175	Berger et al., Cell 2008
Hoxb7	AGCTAATT	AATTAGCT	18	0.41435	Berger et al., Cell 2008
Cart1	AGCTAATT	AATTAGCT	18	0.47489	Berger et al., Cell 2008
Lhx5	AGCTAATT	AATTAGCT	18	0.47717	Berger et al., Cell 2008
Hoxa9	AGCTAATT	AATTAGCT	18	0.40969	Berger et al., Cell 2008
Hoxb5	AGCTAATT	AATTAGCT	18	0.46377	Berger et al., Cell 2008
Vax1	AGCTAATT	AATTAGCT	18	0.47199	Berger et al., Cell 2008
Hoxa10	AGCTAATT	AATTAGCT	18	0.41201	Berger et al., Cell 2008
Dbx2	AGCTAATT	AATTAGCT	18	0.43431	Berger et al., Cell 2008
Nkx1-1	AGCTAATT	AATTAGCT	18	0.48205	Berger et al., Cell 2008
Phox2a	AGCTAATT	AATTAGCT	18	0.47648	Berger et al., Cell 2008
Pax6	AGCTAATT	AATTAGCT	18	0.43562	Berger et al., Cell 2008
Hlx1	AGCTAATT	AATTAGCT	18	0.40056	Berger et al., Cell 2008
Dlx5	AGCTAATT	AATTAGCT	18	0.48141	Berger et al., Cell 2008
Meox1	AGCTAATT	AATTAGCT	18	0.45346	Berger et al., Cell 2008
Msx1	AGCTAATT	AATTAGCT	18	0.47479	Berger et al., Cell 2008
Otp	AGCTAATT	AATTAGCT	18	0.48247	Berger et al., Cell 2008
Nkx6-3	AGCTAATT	AATTAGCT	18	0.44257	Berger et al., Cell 2008
Cdx1	AGCTAATT	AATTAGCT	18	0.45016	Berger et al., Cell 2008
Hoxd3	AGCTAATT	AATTAGCT	18	0.47131	Berger et al., Cell 2008
Hoxc8	AGCTAATT	AATTAGCT	18	0.43823	Berger et al., Cell 2008
Isx	AGCTAATT	AATTAGCT	18	0.47851	Berger et al., Cell 2008
Hoxa11	AGCTAATT	AATTAGCT	18	0.40459	Berger et al., Cell 2008
Pax4	AGCTAATT	AATTAGCT	18	0.47083	Berger et al., Cell 2008
Pax7	AGCTAATT	AATTAGCT	18	0.46932	Berger et al., Cell 2008
Esx1	AGCTAATT	AATTAGCT	18	0.48213	Berger et al., Cell 2008
Hoxc5	AGCTAATT	AATTAGCT	18	0.45563	Berger et al., Cell 2008
Rax	AGCTAATT	AATTAGCT	18	0.48795	Berger et al., Cell 2008
Pou2f1	AGCTAATT	AATTAGCT	18	0.43742	Berger et al., Cell 2008
Lhx6	AGCTAATT	AATTAGCT	18	0.47005	Berger et al., Cell 2008
Shox2	AGCTAATT	AATTAGCT	18	0.48411	Berger et al., Cell 2008
Hoxc6	AGCTAATT	AATTAGCT	18	0.4142	Berger et al., Cell 2008
Lhx4	AGCTAATT	AATTAGCT	18	0.47528	Berger et al., Cell 2008
Lhx1	AGCTAATT	AATTAGCT	18	0.47441	Berger et al., Cell 2008
Hoxb8	AGCTAATT	AATTAGCT	18	0.40989	Berger et al., Cell 2008
Hoxa1	AGCTAATT	AATTAGCT	18	0.46499	Berger et al., Cell 2008
Prrx1	AGCTAATT	AATTAGCT	18	0.48406	Berger et al., Cell 2008
Hoxa3	AGCTAATT	AATTAGCT	18	0.46229	Badis et al., Science 2009
Vax2	GCTAATTT	AAATTAGC	19	0.43074	Berger et al., Cell 2008
Alx3	GCTAATTT	AAATTAGC	19	0.44509	Berger et al., Cell 2008
Dlx4	GCTAATTT	AAATTAGC	19	0.42281	Berger et al., Cell 2008
Lhx2	GCTAATTT	AAATTAGC	19	0.45204	Berger et al., Cell 2008
Rhox6	GCTAATTT	AAATTAGC	19	0.43132	Berger et al., Cell 2008
Hlxb9	GCTAATTT	AAATTAGC	19	0.41956	Berger et al., Cell 2008
Ipf1	GCTAATTT	AAATTAGC	19	0.41478	Berger et al., Cell 2008
Dlx2	GCTAATTT	AAATTAGC	19	0.44837	Berger et al., Cell 2008
Pou3f2	GCTAATTT	AAATTAGC	19	0.43206	Berger et al., Cell 2008
Pou3f1	GCTAATTT	AAATTAGC	19	0.41726	Berger et al., Cell 2008
Lhx3	GCTAATTT	AAATTAGC	19	0.43566	Berger et al., Cell 2008
Gbx2	GCTAATTT	AAATTAGC	19	0.42557	Berger et al., Cell 2008
Evx2	GCTAATTT	AAATTAGC	19	0.40631	Berger et al., Cell 2008
Prrx2	GCTAATTT	AAATTAGC	19	0.41678	Berger et al., Cell 2008
Hoxb3	GCTAATTT	AAATTAGC	19	0.41944	Berger et al., Cell 2008
Nkx1-2	GCTAATTT	AAATTAGC	19	0.43697	Berger et al., Cell 2008
Vsx1	GCTAATTT	AAATTAGC	19	0.44568	Berger et al., Cell 2008
Uncx4.1	GCTAATTT	AAATTAGC	19	0.45536	Berger et al., Cell 2008
Pou6f1	GCTAATTT	AAATTAGC	19	0.43136	Berger et al., Cell 2008
Phox2b	GCTAATTT	AAATTAGC	19	0.47147	Berger et al., Cell 2008
Arx	GCTAATTT	AAATTAGC	19	0.46849	Berger et al., Cell 2008
Dlx3	GCTAATTT	AAATTAGC	19	0.42856	Berger et al., Cell 2008
Msx2	GCTAATTT	AAATTAGC	19	0.41374	Berger et al., Cell 2008
Pou1f1	GCTAATTT	AAATTAGC	19	0.41753	Berger et al., Cell 2008
Evx1	GCTAATTT	AAATTAGC	19	0.42189	Berger et al., Cell 2008
En2	GCTAATTT	AAATTAGC	19	0.44131	Berger et al., Cell 2008
En1	GCTAATTT	AAATTAGC	19	0.43248	Berger et al., Cell 2008
Msx3	GCTAATTT	AAATTAGC	19	0.45256	Berger et al., Cell 2008
Prop1	GCTAATTT	AAATTAGC	19	0.41892	Berger et al., Cell 2008
Hoxa2	GCTAATTT	AAATTAGC	19	0.40172	Berger et al., Cell 2008
Lhx9	GCTAATTT	AAATTAGC	19	0.43795	Berger et al., Cell 2008
Og2x	GCTAATTT	AAATTAGC	19	0.4132	Berger et al., Cell 2008
Pou2f3	GCTAATTT	AAATTAGC	19	0.43692	Berger et al., Cell 2008
Lhx8	GCTAATTT	AAATTAGC	19	0.42394	Berger et al., Cell 2008
Alx4	GCTAATTT	AAATTAGC	19	0.46528	Berger et al., Cell 2008
Lmx1a	GCTAATTT	AAATTAGC	19	0.40411	Berger et al., Cell 2008
Pou2f2	GCTAATTT	AAATTAGC	19	0.4251	Berger et al., Cell 2008
Emx2	GCTAATTT	AAATTAGC	19	0.43658	Berger et al., Cell 2008
Dlx1	GCTAATTT	AAATTAGC	19	0.42768	Berger et al., Cell 2008
Gbx1	GCTAATTT	AAATTAGC	19	0.44915	Berger et al., Cell 2008
Cart1	GCTAATTT	AAATTAGC	19	0.45318	Berger et al., Cell 2008
Lhx5	GCTAATTT	AAATTAGC	19	0.41897	Berger et al., Cell 2008
Vax1	GCTAATTT	AAATTAGC	19	0.42725	Berger et al., Cell 2008
Nkx1-1	GCTAATTT	AAATTAGC	19	0.43652	Berger et al., Cell 2008
Phox2a	GCTAATTT	AAATTAGC	19	0.4682	Berger et al., Cell 2008
Pax6	GCTAATTT	AAATTAGC	19	0.41768	Berger et al., Cell 2008
Dlx5	GCTAATTT	AAATTAGC	19	0.43143	Berger et al., Cell 2008
Msx1	GCTAATTT	AAATTAGC	19	0.43513	Berger et al., Cell 2008
Otp	GCTAATTT	AAATTAGC	19	0.45232	Berger et al., Cell 2008
Hoxd3	GCTAATTT	AAATTAGC	19	0.40632	Berger et al., Cell 2008
Isx	GCTAATTT	AAATTAGC	19	0.45326	Berger et al., Cell 2008
Pax4	GCTAATTT	AAATTAGC	19	0.44462	Berger et al., Cell 2008
Pax7	GCTAATTT	AAATTAGC	19	0.41905	Berger et al., Cell 2008
Esx1	GCTAATTT	AAATTAGC	19	0.45922	Berger et al., Cell 2008
Rax	GCTAATTT	AAATTAGC	19	0.45512	Berger et al., Cell 2008
Pou2f1	GCTAATTT	AAATTAGC	19	0.42174	Berger et al., Cell 2008
Lhx6	GCTAATTT	AAATTAGC	19	0.43708	Berger et al., Cell 2008
Shox2	GCTAATTT	AAATTAGC	19	0.45976	Berger et al., Cell 2008
Lhx4	GCTAATTT	AAATTAGC	19	0.44149	Berger et al., Cell 2008
Lhx1	GCTAATTT	AAATTAGC	19	0.41519	Berger et al., Cell 2008
Prrx1	GCTAATTT	AAATTAGC	19	0.46087	Berger et al., Cell 2008
Hoxa3	GCTAATTT	AAATTAGC	19	0.407174	Badis et al., Science 2009
Alx3	CTAATTTC	GAAATTAG	20	0.40448	Berger et al., Cell 2008
Lhx2	CTAATTTC	GAAATTAG	20	0.40146	Berger et al., Cell 2008
Lhx3	CTAATTTC	GAAATTAG	20	0.42059	Berger et al., Cell 2008
Gbx2	CTAATTTC	GAAATTAG	20	0.41475	Berger et al., Cell 2008
Uncx4.1	CTAATTTC	GAAATTAG	20	0.41747	Berger et al., Cell 2008
Phox2b	CTAATTTC	GAAATTAG	20	0.43497	Berger et al., Cell 2008
Arx	CTAATTTC	GAAATTAG	20	0.43845	Berger et al., Cell 2008
En1	CTAATTTC	GAAATTAG	20	0.41134	Berger et al., Cell 2008
Msx3	CTAATTTC	GAAATTAG	20	0.40712	Berger et al., Cell 2008
Lhx8	CTAATTTC	GAAATTAG	20	0.41263	Berger et al., Cell 2008
Alx4	CTAATTTC	GAAATTAG	20	0.42139	Berger et al., Cell 2008
Dlx1	CTAATTTC	GAAATTAG	20	0.4012	Berger et al., Cell 2008
Gbx1	CTAATTTC	GAAATTAG	20	0.42276	Berger et al., Cell 2008
Cart1	CTAATTTC	GAAATTAG	20	0.40275	Berger et al., Cell 2008
Phox2a	CTAATTTC	GAAATTAG	20	0.41603	Berger et al., Cell 2008
Otp	CTAATTTC	GAAATTAG	20	0.41877	Berger et al., Cell 2008
Isx	CTAATTTC	GAAATTAG	20	0.42119	Berger et al., Cell 2008
Pax4	CTAATTTC	GAAATTAG	20	0.41855	Berger et al., Cell 2008
Esx1	CTAATTTC	GAAATTAG	20	0.42088	Berger et al., Cell 2008
Rax	CTAATTTC	GAAATTAG	20	0.42972	Berger et al., Cell 2008
Lhx6	CTAATTTC	GAAATTAG	20	0.42507	Berger et al., Cell 2008
Shox2	CTAATTTC	GAAATTAG	20	0.42101	Berger et al., Cell 2008
Lhx4	CTAATTTC	GAAATTAG	20	0.42756	Berger et al., Cell 2008
Prrx1	CTAATTTC	GAAATTAG	20	0.41935	Berger et al., Cell 2008
Alx3	TAATTTCT	AGAAATTA	21	0.44241	Berger et al., Cell 2008
Dlx4	TAATTTCT	AGAAATTA	21	0.43179	Berger et al., Cell 2008
Dlx2	TAATTTCT	AGAAATTA	21	0.43014	Berger et al., Cell 2008
Pou3f2	TAATTTCT	AGAAATTA	21	0.42739	Berger et al., Cell 2008
Pou3f1	TAATTTCT	AGAAATTA	21	0.41011	Berger et al., Cell 2008
Lhx3	TAATTTCT	AGAAATTA	21	0.42993	Berger et al., Cell 2008
Gbx2	TAATTTCT	AGAAATTA	21	0.40222	Berger et al., Cell 2008
Prrx2	TAATTTCT	AGAAATTA	21	0.4232	Berger et al., Cell 2008
Nkx1-2	TAATTTCT	AGAAATTA	21	0.40619	Berger et al., Cell 2008
Vsx1	TAATTTCT	AGAAATTA	21	0.42703	Berger et al., Cell 2008
Uncx4.1	TAATTTCT	AGAAATTA	21	0.42455	Berger et al., Cell 2008
Phox2b	TAATTTCT	AGAAATTA	21	0.44941	Berger et al., Cell 2008
Arx	TAATTTCT	AGAAATTA	21	0.43979	Berger et al., Cell 2008
Dlx3	TAATTTCT	AGAAATTA	21	0.42814	Berger et al., Cell 2008
Hoxd8	TAATTTCT	AGAAATTA	21	0.40526	Berger et al., Cell 2008
Lmx1b	TAATTTCT	AGAAATTA	21	0.40625	Berger et al., Cell 2008
Msx3	TAATTTCT	AGAAATTA	21	0.42794	Berger et al., Cell 2008
Prop1	TAATTTCT	AGAAATTA	21	0.40589	Berger et al., Cell 2008
Alx4	TAATTTCT	AGAAATTA	21	0.43113	Berger et al., Cell 2008
Lmx1a	TAATTTCT	AGAAATTA	21	0.42136	Berger et al., Cell 2008
Dlx1	TAATTTCT	AGAAATTA	21	0.44339	Berger et al., Cell 2008
Gbx1	TAATTTCT	AGAAATTA	21	0.42538	Berger et al., Cell 2008
Cart1	TAATTTCT	AGAAATTA	21	0.43244	Berger et al., Cell 2008
Lhx5	TAATTTCT	AGAAATTA	21	0.41607	Berger et al., Cell 2008
Phox2a	TAATTTCT	AGAAATTA	21	0.44518	Berger et al., Cell 2008
Dlx5	TAATTTCT	AGAAATTA	21	0.42572	Berger et al., Cell 2008
Msx1	TAATTTCT	AGAAATTA	21	0.4161	Berger et al., Cell 2008
Otp	TAATTTCT	AGAAATTA	21	0.43985	Berger et al., Cell 2008
Isx	TAATTTCT	AGAAATTA	21	0.42714	Berger et al., Cell 2008
Pax4	TAATTTCT	AGAAATTA	21	0.44707	Berger et al., Cell 2008
Pax7	TAATTTCT	AGAAATTA	21	0.42769	Berger et al., Cell 2008
Esx1	TAATTTCT	AGAAATTA	21	0.42635	Berger et al., Cell 2008
Rax	TAATTTCT	AGAAATTA	21	0.43581	Berger et al., Cell 2008
Pou2f1	TAATTTCT	AGAAATTA	21	0.40142	Berger et al., Cell 2008
Shox2	TAATTTCT	AGAAATTA	21	0.42223	Berger et al., Cell 2008
Lhx1	TAATTTCT	AGAAATTA	21	0.40578	Berger et al., Cell 2008
Prrx1	TAATTTCT	AGAAATTA	21	0.42999	Berger et al., Cell 2008
Elf3	TAATTTCT	AGAAATTA	21	0.40408	Wei et al., EMBO J 2010
Tbp	TCTTTTAA	TTAAAAGA	26	0.404548	Badis et al., Science 2009
Lef1	TCTTTTAA	TTAAAAGA	26	0.405859	Badis et al., Science 2009
Tcf7l2	TCTTTTAA	TTAAAAGA	26	0.446817	Badis et al., Science 2009
Lef1	CTTTTAAG	CTTAAAAG	27	0.404819	Badis et al., Science 2009
Tcf7l2	CTTTTAAG	CTTAAAAG	27	0.437556	Badis et al., Science 2009
Tbp	TTTTAAGA	TCTTAAAA	28	0.400219	Badis et al., Science 2009
E2F2	AACTGGCG	CGCCAGTT	37	0.407438	Badis et al., Science 2009
E2F3	AACTGGCG	CGCCAGTT	37	0.402913	Badis et al., Science 2009
Smad3	ACTGGCGG	CCGCCAGT	38	0.448471	Badis et al., Science 2009
E2F2	ACTGGCGG	CCGCCAGT	38	0.434505	Badis et al., Science 2009
E2F3	ACTGGCGG	CCGCCAGT	38	0.419114	Badis et al., Science 2009
Smad3	CTGGCGGG	CCCGCCAG	39	0.456922	Badis et al., Science 2009
E2F2	CTGGCGGG	CCCGCCAG	39	0.431486	Badis et al., Science 2009
E2F3	CTGGCGGG	CCCGCCAG	39	0.406303	Badis et al., Science 2009
Smad3	TGGCGGGT	ACCCGCCA	40	0.423522	Badis et al., Science 2009
E2F2	TGGCGGGT	ACCCGCCA	40	0.466839	Badis et al., Science 2009
E2F3	TGGCGGGT	ACCCGCCA	40	0.460694	Badis et al., Science 2009
E2F2	GGCGGGTT	AACCCGCC	41	0.438308	Badis et al., Science 2009
E2F3	GGCGGGTT	AACCCGCC	41	0.429406	Badis et al., Science 2009
E2F2	GCGGGTTT	AAACCCGC	42	0.431748	Badis et al., Science 2009
E2F3	GCGGGTTT	AAACCCGC	42	0.4251	Badis et al., Science 2009
Gcm1	GCGGGTTT	AAACCCGC	42	0.442452	Badis et al., Science 2009
Mafk	GGTTTTTT	AAAAAACC	45	0.406046	Badis et al., Science 2009
Mafk	GTTTTTTG	CAAAAAAC	46	0.432315	Badis et al., Science 2009
Mafk	TTTTTTGC	GCAAAAAA	47	0.477067	Badis et al., Science 2009
Mafk	TTTTTGCT	AGCAAAAA	48	0.473109	Badis et al., Science 2009
Mafk	TTTTGCTT	AAGCAAAA	49	0.442889	Badis et al., Science 2009
Nkx3-1	AGTGGCTG	CAGCCACT	61	0.400276	Badis et al., Science 2009
Irx2	GAGGTACA	TGTACCTC	68	0.40406	Berger et al., Cell 2008
Irx2	GGTACACA	TGTGTACC	70	0.435	Berger et al., Cell 2008
Foxj3	GGTACACA	TGTGTACC	70	0.408365	Badis et al., Science 2009
Gm397	GGTACACA	TGTGTACC	70	0.425582	Badis et al., Science 2009
Foxa2	GGTACACA	TGTGTACC	70	0.410402	Badis et al., Science 2009
Zscan4	GTACACAC	GTGTGTAC	71	0.43353	Badis et al., Science 2009
Gm397	GTACACAC	GTGTGTAC	71	0.455139	Badis et al., Science 2009
Foxa2	GTACACAC	GTGTGTAC	71	0.423174	Badis et al., Science 2009
Zscan4	TACACACA	TGTGTGTA	72	0.425854	Badis et al., Science 2009
Gm397	TACACACA	TGTGTGTA	72	0.474184	Badis et al., Science 2009
Gm397	ACACACAC	GTGTGTGT	73	0.485043	Badis et al., Science 2009
Gm397	CACACACC	GGTGTGTG	74	0.433038	Badis et al., Science 2009
Sp4	ACACACCC	GGGTGTGT	75	0.416081	Badis et al., Science 2009
Zfp740	ACACACCC	GGGTGTGT	75	0.405763	Badis et al., Science 2009
Klf7	ACACACCC	GGGTGTGT	75	0.470786	Badis et al., Science 2009
Eomes	CACACCCT	AGGGTGTG	76	0.429671	Badis et al., Science 2009
Klf7	CACACCCT	AGGGTGTG	76	0.478987	Badis et al., Science 2009
Eomes	ACACCCTG	CAGGGTGT	77	0.404745	Badis et al., Science 2009
Hnf4a	CCTGGACC	GGTCCAGG	81	0.444536	Badis et al., Science 2009
Hnf4a	CTGGACCT	AGGTCCAG	82	0.442388	Badis et al., Science 2009
Hnf4a	TGGACCTG	CAGGTCCA	83	0.459785	Badis et al., Science 2009
Hmbox1	ACCTGGTT	AACCAGGT	86	0.43389	Berger et al., Cell 2008
Sfpi1	CTGGTTCC	GGAACCAG	88	0.417211	Badis et al., Science 2009
Sfpi1	CTGGTTCC	GGAACCAG	88	0.42997	Wei et al., EMBO J 2010
Zbtb12	GGTTCCAG	CTGGAACC	90	0.409063	Badis et al., Science 2009
Tcfap2a	CCAAGGGG	CCCCTTGG	98	0.401477	Badis et al., Science 2009
Zbtb7b	CCAAGGGG	CCCCTTGG	98	0.416855	Badis et al., Science 2009
Tcfap2c	CCAAGGGG	CCCCTTGG	98	0.405591	Badis et al., Science 2009
Plagl1	CCAAGGGG	CCCCTTGG	98	0.441291	Badis et al., Science 2009
Zfp281	CAAGGGGG	CCCCCTTG	99	0.468018	Badis et al., Science 2009
Zfp740	CAAGGGGG	CCCCCTTG	99	0.457656	Badis et al., Science 2009
Zbtb7b	CAAGGGGG	CCCCCTTG	99	0.471111	Badis et al., Science 2009
Plagl1	CAAGGGGG	CCCCCTTG	99	0.464781	Badis et al., Science 2009
Zif268	AAGGGGGC	GCCCCCTT	100	0.44252	Berger et al., Nat Biotech 2006
Sp4	AAGGGGGC	GCCCCCTT	100	0.441918	Badis et al., Science 2009
Egr1	AAGGGGGC	GCCCCCTT	100	0.439704	Badis et al., Science 2009
Zfp281	AAGGGGGC	GCCCCCTT	100	0.458177	Badis et al., Science 2009
Zbtb7b	AAGGGGGC	GCCCCCTT	100	0.480015	Badis et al., Science 2009
Plagl1	AAGGGGGC	GCCCCCTT	100	0.486751	Badis et al., Science 2009
Zif268	AGGGGGCT	AGCCCCCT	101	0.40435	Berger et al., Nat Biotech 2006
Egr1	AGGGGGCT	AGCCCCCT	101	0.409145	Badis et al., Science 2009
Zfp281	AGGGGGCT	AGCCCCCT	101	0.455208	Badis et al., Science 2009
Zbtb7b	AGGGGGCT	AGCCCCCT	101	0.487523	Badis et al., Science 2009
Plagl1	AGGGGGCT	AGCCCCCT	101	0.471387	Badis et al., Science 2009
Zif268	GGGGGCTA	TAGCCCCC	102	0.42163	Berger et al., Nat Biotech 2006
Egr1	GGGGGCTA	TAGCCCCC	102	0.411435	Badis et al., Science 2009
Zfp281	GGGGGCTA	TAGCCCCC	102	0.466444	Badis et al., Science 2009
Zfp740	GGGGGCTA	TAGCCCCC	102	0.411264	Badis et al., Science 2009
Zbtb7b	GGGGGCTA	TAGCCCCC	102	0.481396	Badis et al., Science 2009
Plagl1	GGGGGCTA	TAGCCCCC	102	0.469706	Badis et al., Science 2009
Zbtb7b	GGGGCTAC	GTAGCCCC	103	0.421111	Badis et al., Science 2009
Plagl1	GGGGCTAC	GTAGCCCC	103	0.456307	Badis et al., Science 2009
Spdef	TACAGGAT	ATCCTGTA	108	0.444151	Badis et al., Science 2009
Ets1	TACAGGAT	ATCCTGTA	108	0.40625	Wei et al., EMBO J 2010
Spdef	TACAGGAT	ATCCTGTA	108	0.44804	Wei et al., EMBO J 2010
Spdef	ACAGGATG	CATCCTGT	109	0.440975	Badis et al., Science 2009
Gm5454	ACAGGATG	CATCCTGT	109	0.44358	Wei et al., EMBO J 2010
Etv3	ACAGGATG	CATCCTGT	109	0.41314	Wei et al., EMBO J 2010
Etv1	ACAGGATG	CATCCTGT	109	0.45024	Wei et al., EMBO J 2010
Elk3	ACAGGATG	CATCCTGT	109	0.4039	Wei et al., EMBO J 2010
Etv4	ACAGGATG	CATCCTGT	109	0.4497	Wei et al., EMBO J 2010
Fli1	ACAGGATG	CATCCTGT	109	0.44633	Wei et al., EMBO J 2010
Elk4	ACAGGATG	CATCCTGT	109	0.40309	Wei et al., EMBO J 2010
Ets1	ACAGGATG	CATCCTGT	109	0.46983	Wei et al., EMBO J 2010
Etv5	ACAGGATG	CATCCTGT	109	0.45412	Wei et al., EMBO J 2010
Erg	ACAGGATG	CATCCTGT	109	0.44764	Wei et al., EMBO J 2010
Spdef	ACAGGATG	CATCCTGT	109	0.45735	Wei et al., EMBO J 2010
Hic1	GGATGGCA	TGCCATCC	112	0.481111	Badis et al., Science 2009
Zbtb3	TGGCAGTG	CACTGCCA	115	0.478503	Badis et al., Science 2009
Zbtb3	GGCAGTGC	GCACTGCC	116	0.471432	Badis et al., Science 2009
Zbtb3	GCAGTGCT	AGCACTGC	117	0.474277	Badis et al., Science 2009
Zbtb3	CAGTGCTT	AAGCACTG	118	0.403433	Badis et al., Science 2009
Bapx1	AGTGCTTA	TAAGCACT	119	0.4108	Berger et al., Cell 2008
Nkx2-5	AGTGCTTA	TAAGCACT	119	0.41357	Berger et al., Cell 2008
Nkx3-1	AGTGCTTA	TAAGCACT	119	0.409445	Badis et al., Science 2009
Crx	GCTTAGCC	GGCTAAGC	122	0.41204	Berger et al., Cell 2008
Pitx3	GCTTAGCC	GGCTAAGC	122	0.40971	Berger et al., Cell 2008
Hic1	ATGGCATT	AATGCCAT	131	0.410049	Badis et al., Science 2009
Hic1	TGGCATTT	AAATGCCA	132	0.438277	Badis et al., Science 2009
Zfp281	TGGTGGGG	CCCCACCA	139	0.460808	Badis et al., Science 2009
Zfp740	TGGTGGGG	CCCCACCA	139	0.464007	Badis et al., Science 2009
Zbtb7b	TGGTGGGG	CCCCACCA	139	0.418149	Badis et al., Science 2009
Plagl1	TGGTGGGG	CCCCACCA	139	0.431712	Badis et al., Science 2009
Zif268	GGTGGGGG	CCCCCACC	140	0.45864	Berger et al., Nat Biotech 2006
Egr1	GGTGGGGG	CCCCCACC	140	0.437868	Badis et al., Science 2009
Zfp281	GGTGGGGG	CCCCCACC	140	0.493893	Badis et al., Science 2009
Zfp740	GGTGGGGG	CCCCCACC	140	0.492124	Badis et al., Science 2009
Zbtb7b	GGTGGGGG	CCCCCACC	140	0.470054	Badis et al., Science 2009
Zic2	GGTGGGGG	CCCCCACC	140	0.403655	Badis et al., Science 2009
Plagl1	GGTGGGGG	CCCCCACC	140	0.443124	Badis et al., Science 2009
Zif268	GTGGGGGT	ACCCCCAC	141	0.46576	Berger et al., Nat Biotech 2006
Zic3	GTGGGGGT	ACCCCCAC	141	0.400088	Badis et al., Science 2009
Egr1	GTGGGGGT	ACCCCCAC	141	0.440669	Badis et al., Science 2009
Zfp281	GTGGGGGT	ACCCCCAC	141	0.494556	Badis et al., Science 2009
Zfp740	GTGGGGGT	ACCCCCAC	141	0.491087	Badis et al., Science 2009
Zbtb7b	GTGGGGGT	ACCCCCAC	141	0.466041	Badis et al., Science 2009
Zic2	GTGGGGGT	ACCCCCAC	141	0.4151	Badis et al., Science 2009
Gcm1	GTGGGGGT	ACCCCCAC	141	0.447286	Badis et al., Science 2009
Plagl1	GTGGGGGT	ACCCCCAC	141	0.402778	Badis et al., Science 2009
Zif268	TGGGGGTG	CACCCCCA	142	0.46553	Berger et al., Nat Biotech 2006
Sp4	TGGGGGTG	CACCCCCA	142	0.464156	Badis et al., Science 2009
Zic3	TGGGGGTG	CACCCCCA	142	0.405839	Badis et al., Science 2009
Egr1	TGGGGGTG	CACCCCCA	142	0.461607	Badis et al., Science 2009
Zfp281	TGGGGGTG	CACCCCCA	142	0.494593	Badis et al., Science 2009
Zfp740	TGGGGGTG	CACCCCCA	142	0.493997	Badis et al., Science 2009
Zbtb7b	TGGGGGTG	CACCCCCA	142	0.454275	Badis et al., Science 2009
Zic2	TGGGGGTG	CACCCCCA	142	0.417883	Badis et al., Science 2009
Gcm1	TGGGGGTG	CACCCCCA	142	0.444796	Badis et al., Science 2009
Plagl1	TGGGGGTG	CACCCCCA	142	0.4063	Badis et al., Science 2009
Zif268	GGGGGTGT	ACACCCCC	143	0.47252	Berger et al., Nat Biotech 2006
Sp4	GGGGGTGT	ACACCCCC	143	0.484788	Badis et al., Science 2009
Zic3	GGGGGTGT	ACACCCCC	143	0.42747	Badis et al., Science 2009
Egr1	GGGGGTGT	ACACCCCC	143	0.472941	Badis et al., Science 2009
Zfp281	GGGGGTGT	ACACCCCC	143	0.491694	Badis et al., Science 2009
Zfp740	GGGGGTGT	ACACCCCC	143	0.493225	Badis et al., Science 2009
Zbtb7b	GGGGGTGT	ACACCCCC	143	0.465533	Badis et al., Science 2009
Zic2	GGGGGTGT	ACACCCCC	143	0.435005	Badis et al., Science 2009
Plagl1	GGGGGTGT	ACACCCCC	143	0.404609	Badis et al., Science 2009
Klf7	GGGGGTGT	ACACCCCC	143	0.418385	Badis et al., Science 2009
Zic1	GGGGGTGT	ACACCCCC	143	0.416407	Badis et al., Science 2009
Zif268	GGGGTGTA	TACACCCC	144	0.40005	Berger et al., Nat Biotech 2006
Sp4	GGGGTGTA	TACACCCC	144	0.410437	Badis et al., Science 2009
Egr1	GGGGTGTA	TACACCCC	144	0.405689	Badis et al., Science 2009
Zfp281	GGGGTGTA	TACACCCC	144	0.448464	Badis et al., Science 2009
Zfp740	GGGGTGTA	TACACCCC	144	0.448121	Badis et al., Science 2009
Zbtb7b	GGGGTGTA	TACACCCC	144	0.406476	Badis et al., Science 2009
Dobox4	GGGTGTAT	ATACACCC	145	0.41373	Berger et al., Cell 2008
Rhox11	GGTGTATA	TATACACC	146	0.42896	Berger et al., Cell 2008
Lhx8	CACTGATT	AATCAGTG	159	0.46776	Berger et al., Cell 2008
Duxl	CACTGATT	AATCAGTG	159	0.47003	Berger et al., Cell 2008
Lhx6	CACTGATT	AATCAGTG	159	0.46434	Berger et al., Cell 2008
Lhx4	CACTGATT	AATCAGTG	159	0.40866	Berger et al., Cell 2008
Hdx	CTGATTTT	AAAATCAG	161	0.41449	Berger et al., Cell 2008
Hdx	TGATTTTT	AAAAATCA	162	0.46839	Berger et al., Cell 2008
Mafk	TGATTTTT	AAAAATCA	162	0.427975	Badis et al., Science 2009
Homez	GATTTTTT	AAAAAATC	163	0.45804	Berger et al., Cell 2008
Hdx	GATTTTTT	AAAAAATC	163	0.42399	Berger et al., Cell 2008
Mafk	GATTTTTT	AAAAAATC	163	0.447202	Badis et al., Science 2009
Elf3	GATTTTTT	AAAAAATC	163	0.40001	Wei et al., EMBO J 2010
Zfp105	ATTTTTTT	AAAAAAAT	164	0.445084	Badis et al., Science 2009
Mafk	ATTTTTTT	AAAAAAAT	164	0.468434	Badis et al., Science 2009
Mafb	ATTTTTTT	AAAAAAAT	164	0.403374	Badis et al., Science 2009
Srf	ATTTTTTT	AAAAAAAT	164	0.413174	Badis et al., Science 2009
Elf3	ATTTTTTT	AAAAAAAT	164	0.403777	Badis et al., Science 2009
Elf3	ATTTTTTT	AAAAAAAT	164	0.41902	Wei et al., EMBO J 2010
Zfp105	TTTTTTTT	AAAAAAAA	165	0.476025	Badis et al., Science 2009
Bcl6b	TTTTTTTT	AAAAAAAA	165	0.405903	Badis et al., Science 2009
Mafk	TTTTTTTT	AAAAAAAA	165	0.475292	Badis et al., Science 2009
Mafb	TTTTTTTT	AAAAAAAA	165	0.440637	Badis et al., Science 2009
Tcf3	TTTTTTTT	AAAAAAAA	165	0.405662	Badis et al., Science 2009
Srf	TTTTTTTT	AAAAAAAA	165	0.463582	Badis et al., Science 2009
Elf3	TTTTTTTT	AAAAAAAA	165	0.454628	Badis et al., Science 2009
Elf3	TTTTTTTT	AAAAAAAA	165	0.45056	Wei et al., EMBO J 2010
Zfp105	TTTTTTTT	AAAAAAAA	166	0.476025	Badis et al., Science 2009
Bcl6b	TTTTTTTT	AAAAAAAA	166	0.405903	Badis et al., Science 2009
Mafk	TTTTTTTT	AAAAAAAA	166	0.475292	Badis et al., Science 2009
Mafb	TTTTTTTT	AAAAAAAA	166	0.440637	Badis et al., Science 2009
Tcf3	TTTTTTTT	AAAAAAAA	166	0.405662	Badis et al., Science 2009
Srf	TTTTTTTT	AAAAAAAA	166	0.463582	Badis et al., Science 2009
Elf3	TTTTTTTT	AAAAAAAA	166	0.454628	Badis et al., Science 2009
Elf3	TTTTTTTT	AAAAAAAA	166	0.45056	Wei et al., EMBO J 2010
Zfp105	TTTTTTTC	GAAAAAAA	167	0.455958	Badis et al., Science 2009
Mafk	TTTTTTTC	GAAAAAAA	167	0.452381	Badis et al., Science 2009
Srf	TTTTTTTC	GAAAAAAA	167	0.426232	Badis et al., Science 2009
Elf3	TTTTTTTC	GAAAAAAA	167	0.436438	Badis et al., Science 2009
Elf3	TTTTTTTC	GAAAAAAA	167	0.45762	Wei et al., EMBO J 2010
Zfp105	TTTTTTCT	AGAAAAAA	168	0.401151	Badis et al., Science 2009
Mafk	TTTTTTCT	AGAAAAAA	168	0.437528	Badis et al., Science 2009
Mafk	TTTTTCTG	CAGAAAAA	169	0.419978	Badis et al., Science 2009
Irf5	TTTCTGTT	AACAGAAA	171	0.404096	Badis et al., Science 2009
Isgf3g	TTTCTGTT	AACAGAAA	171	0.410513	Badis et al., Science 2009
Foxj3	TTCTGTTT	AAACAGAA	172	0.406182	Badis et al., Science 2009
Foxl1	TTCTGTTT	AAACAGAA	172	0.408531	Badis et al., Science 2009
Irf3	TCTGTTTC	GAAACAGA	173	0.407506	Badis et al., Science 2009
Nr2f2	CTGGGTCA	TGACCCAG	180	0.457398	Badis et al., Science 2009
Rara	CTGGGTCA	TGACCCAG	180	0.460671	Badis et al., Science 2009
Nr2f2	TGGGTCAC	GTGACCCA	181	0.470955	Badis et al., Science 2009
Rara	TGGGTCAC	GTGACCCA	181	0.476761	Badis et al., Science 2009
Hnf4a	TGGGTCAC	GTGACCCA	181	0.425919	Badis et al., Science 2009
Nr2f2	GGGTCACA	TGTGACCC	182	0.485783	Badis et al., Science 2009
Rara	GGGTCACA	TGTGACCC	182	0.482844	Badis et al., Science 2009
Rxra	GGGTCACA	TGTGACCC	182	0.47994	Badis et al., Science 2009
Hnf4a	GGGTCACA	TGTGACCC	182	0.460688	Badis et al., Science 2009
Esrra	GGGTCACA	TGTGACCC	182	0.444429	Badis et al., Science 2009
Nr2f2	GGTCACAA	TTGTGACC	183	0.449333	Badis et al., Science 2009
Rara	GGTCACAA	TTGTGACC	183	0.462434	Badis et al., Science 2009
Esrra	GGTCACAA	TTGTGACC	183	0.41343	Badis et al., Science 2009
Eomes	TCACAAGT	ACTTGTGA	185	0.434375	Badis et al., Science 2009
Irx3	ACAAGTTT	AAACTTGT	187	0.43433	Berger et al., Cell 2008
Irx2	ACAAGTTT	AAACTTGT	187	0.41016	Berger et al., Cell 2008
Irx5	ACAAGTTT	AAACTTGT	187	0.43175	Berger et al., Cell 2008
Cdx2	AAGTTTAT	ATAAACTT	189	0.43289	Berger et al., Cell 2008
Hoxb13	AAGTTTAT	ATAAACTT	189	0.43344	Berger et al., Cell 2008
Hoxc12	AAGTTTAT	ATAAACTT	189	0.40939	Berger et al., Cell 2008
Hoxc13	AAGTTTAT	ATAAACTT	189	0.44331	Berger et al., Cell 2008
Hoxa13	AAGTTTAT	ATAAACTT	189	0.4454	Berger et al., Cell 2008
Cdx1	AAGTTTAT	ATAAACTT	189	0.40835	Berger et al., Cell 2008
Hoxd11	AGTTTATT	AATAAACT	190	0.41218	Berger et al., Cell 2008
Hoxd10	AGTTTATT	AATAAACT	190	0.44449	Berger et al., Cell 2008
Cdx2	AGTTTATT	AATAAACT	190	0.47352	Berger et al., Cell 2008
Hoxb13	AGTTTATT	AATAAACT	190	0.46241	Berger et al., Cell 2008
Hoxc12	AGTTTATT	AATAAACT	190	0.41917	Berger et al., Cell 2008
Hmx2	AGTTTATT	AATAAACT	190	0.40444	Berger et al., Cell 2008
Hoxc13	AGTTTATT	AATAAACT	190	0.46679	Berger et al., Cell 2008
Hoxd12	AGTTTATT	AATAAACT	190	0.46176	Berger et al., Cell 2008
Hoxd13	AGTTTATT	AATAAACT	190	0.45506	Berger et al., Cell 2008
Hoxa13	AGTTTATT	AATAAACT	190	0.46477	Berger et al., Cell 2008
Lmx1a	AGTTTATT	AATAAACT	190	0.41905	Berger et al., Cell 2008
Hoxa9	AGTTTATT	AATAAACT	190	0.40157	Berger et al., Cell 2008
Hoxa10	AGTTTATT	AATAAACT	190	0.43024	Berger et al., Cell 2008
Hoxc11	AGTTTATT	AATAAACT	190	0.40772	Berger et al., Cell 2008
Cdx1	AGTTTATT	AATAAACT	190	0.463	Berger et al., Cell 2008
Hoxc10	AGTTTATT	AATAAACT	190	0.40268	Berger et al., Cell 2008
Hoxa11	AGTTTATT	AATAAACT	190	0.41498	Berger et al., Cell 2008
Foxj3	AGTTTATT	AATAAACT	190	0.411906	Badis et al., Science 2009
Foxl1	AGTTTATT	AATAAACT	190	0.401774	Badis et al., Science 2009
Pou3f4	GTTTATTA	TAATAAAC	191	0.41137	Berger et al., Cell 2008
Vax2	GTTTATTA	TAATAAAC	191	0.42526	Berger et al., Cell 2008
Alx3	GTTTATTA	TAATAAAC	191	0.41884	Berger et al., Cell 2008
Lhx2	GTTTATTA	TAATAAAC	191	0.41193	Berger et al., Cell 2008
Rhox6	GTTTATTA	TAATAAAC	191	0.45531	Berger et al., Cell 2008
Hoxd11	GTTTATTA	TAATAAAC	191	0.44574	Berger et al., Cell 2008
Pou4f3	GTTTATTA	TAATAAAC	191	0.41559	Berger et al., Cell 2008
Hoxd10	GTTTATTA	TAATAAAC	191	0.45824	Berger et al., Cell 2008
Pou3f2	GTTTATTA	TAATAAAC	191	0.43134	Berger et al., Cell 2008
Pou3f1	GTTTATTA	TAATAAAC	191	0.40766	Berger et al., Cell 2008
Lhx3	GTTTATTA	TAATAAAC	191	0.42073	Berger et al., Cell 2008
Cdx2	GTTTATTA	TAATAAAC	191	0.48999	Berger et al., Cell 2008
Hoxb13	GTTTATTA	TAATAAAC	191	0.47604	Berger et al., Cell 2008
Hoxc12	GTTTATTA	TAATAAAC	191	0.47179	Berger et al., Cell 2008
Vsx1	GTTTATTA	TAATAAAC	191	0.42069	Berger et al., Cell 2008
Uncx4.1	GTTTATTA	TAATAAAC	191	0.42771	Berger et al., Cell 2008
Pou6f1	GTTTATTA	TAATAAAC	191	0.41779	Berger et al., Cell 2008
Phox2b	GTTTATTA	TAATAAAC	191	0.41714	Berger et al., Cell 2008
Arx	GTTTATTA	TAATAAAC	191	0.43405	Berger et al., Cell 2008
Pou1f1	GTTTATTA	TAATAAAC	191	0.41485	Berger et al., Cell 2008
Hoxa7	GTTTATTA	TAATAAAC	191	0.40996	Berger et al., Cell 2008
Lmx1b	GTTTATTA	TAATAAAC	191	0.43855	Berger et al., Cell 2008
Hoxc13	GTTTATTA	TAATAAAC	191	0.48297	Berger et al., Cell 2008
Lhx9	GTTTATTA	TAATAAAC	191	0.41848	Berger et al., Cell 2008
Hoxd12	GTTTATTA	TAATAAAC	191	0.48123	Berger et al., Cell 2008
Og2x	GTTTATTA	TAATAAAC	191	0.41241	Berger et al., Cell 2008
Pou2f3	GTTTATTA	TAATAAAC	191	0.40076	Berger et al., Cell 2008
Hoxd13	GTTTATTA	TAATAAAC	191	0.47023	Berger et al., Cell 2008
Hoxa6	GTTTATTA	TAATAAAC	191	0.41698	Berger et al., Cell 2008
Hoxa13	GTTTATTA	TAATAAAC	191	0.48063	Berger et al., Cell 2008
Alx4	GTTTATTA	TAATAAAC	191	0.43033	Berger et al., Cell 2008
Lmx1a	GTTTATTA	TAATAAAC	191	0.46656	Berger et al., Cell 2008
Pou2f2	GTTTATTA	TAATAAAC	191	0.41299	Berger et al., Cell 2008
Hoxc9	GTTTATTA	TAATAAAC	191	0.42914	Berger et al., Cell 2008
Nkx6-1	GTTTATTA	TAATAAAC	191	0.44039	Berger et al., Cell 2008
Emx2	GTTTATTA	TAATAAAC	191	0.42093	Berger et al., Cell 2008
Hoxb7	GTTTATTA	TAATAAAC	191	0.40655	Berger et al., Cell 2008
Hoxb9	GTTTATTA	TAATAAAC	191	0.45185	Berger et al., Cell 2008
Cart1	GTTTATTA	TAATAAAC	191	0.40499	Berger et al., Cell 2008
Lhx5	GTTTATTA	TAATAAAC	191	0.41667	Berger et al., Cell 2008
Hoxa9	GTTTATTA	TAATAAAC	191	0.4448	Berger et al., Cell 2008
Vax1	GTTTATTA	TAATAAAC	191	0.42428	Berger et al., Cell 2008
Hoxa10	GTTTATTA	TAATAAAC	191	0.47131	Berger et al., Cell 2008
Dbx2	GTTTATTA	TAATAAAC	191	0.44468	Berger et al., Cell 2008
Phox2a	GTTTATTA	TAATAAAC	191	0.41403	Berger et al., Cell 2008
Hlx1	GTTTATTA	TAATAAAC	191	0.44307	Berger et al., Cell 2008
Hoxc11	GTTTATTA	TAATAAAC	191	0.45902	Berger et al., Cell 2008
Otp	GTTTATTA	TAATAAAC	191	0.42701	Berger et al., Cell 2008
Nkx6-3	GTTTATTA	TAATAAAC	191	0.42528	Berger et al., Cell 2008
Cdx1	GTTTATTA	TAATAAAC	191	0.47762	Berger et al., Cell 2008
Hoxc8	GTTTATTA	TAATAAAC	191	0.43092	Berger et al., Cell 2008
Isx	GTTTATTA	TAATAAAC	191	0.43554	Berger et al., Cell 2008
Hoxc10	GTTTATTA	TAATAAAC	191	0.4588	Berger et al., Cell 2008
Hoxa11	GTTTATTA	TAATAAAC	191	0.46453	Berger et al., Cell 2008
Esx1	GTTTATTA	TAATAAAC	191	0.45276	Berger et al., Cell 2008
Rax	GTTTATTA	TAATAAAC	191	0.41122	Berger et al., Cell 2008
Pou2f1	GTTTATTA	TAATAAAC	191	0.42469	Berger et al., Cell 2008
Shox2	GTTTATTA	TAATAAAC	191	0.42813	Berger et al., Cell 2008
Lhx1	GTTTATTA	TAATAAAC	191	0.42024	Berger et al., Cell 2008
Hoxb8	GTTTATTA	TAATAAAC	191	0.42086	Berger et al., Cell 2008
Prrx1	GTTTATTA	TAATAAAC	191	0.42436	Berger et al., Cell 2008
Foxk1	GTTTATTA	TAATAAAC	191	0.423221	Badis et al., Science 2009
Foxj3	GTTTATTA	TAATAAAC	191	0.441154	Badis et al., Science 2009
Foxj1	GTTTATTA	TAATAAAC	191	0.405735	Badis et al., Science 2009
Foxl1	GTTTATTA	TAATAAAC	191	0.428871	Badis et al., Science 2009
Foxa2	GTTTATTA	TAATAAAC	191	0.425716	Badis et al., Science 2009
Arid3a	GTTTATTA	TAATAAAC	191	0.433059	Badis et al., Science 2009
Pou3f4	TTTATTAA	TTAATAAA	192	0.43261	Berger et al., Cell 2008
Vax2	TTTATTAA	TTAATAAA	192	0.43018	Berger et al., Cell 2008
Alx3	TTTATTAA	TTAATAAA	192	0.43609	Berger et al., Cell 2008
Dlx4	TTTATTAA	TTAATAAA	192	0.4078	Berger et al., Cell 2008
Hoxc4	TTTATTAA	TTAATAAA	192	0.41005	Berger et al., Cell 2008
Lhx2	TTTATTAA	TTAATAAA	192	0.4156	Berger et al., Cell 2008
Rhox6	TTTATTAA	TTAATAAA	192	0.4429	Berger et al., Cell 2008
Hoxd11	TTTATTAA	TTAATAAA	192	0.44097	Berger et al., Cell 2008
Pou4f3	TTTATTAA	TTAATAAA	192	0.46819	Berger et al., Cell 2008
Hoxd10	TTTATTAA	TTAATAAA	192	0.45573	Berger et al., Cell 2008
Gsh2	TTTATTAA	TTAATAAA	192	0.42227	Berger et al., Cell 2008
Pou3f2	TTTATTAA	TTAATAAA	192	0.43424	Berger et al., Cell 2008
Pou3f1	TTTATTAA	TTAATAAA	192	0.41554	Berger et al., Cell 2008
Lhx3	TTTATTAA	TTAATAAA	192	0.45242	Berger et al., Cell 2008
Cdx2	TTTATTAA	TTAATAAA	192	0.45999	Berger et al., Cell 2008
Hoxb13	TTTATTAA	TTAATAAA	192	0.46632	Berger et al., Cell 2008
Hoxc12	TTTATTAA	TTAATAAA	192	0.46673	Berger et al., Cell 2008
Prrx2	TTTATTAA	TTAATAAA	192	0.41169	Berger et al., Cell 2008
Nkx1-2	TTTATTAA	TTAATAAA	192	0.416	Berger et al., Cell 2008
Vsx1	TTTATTAA	TTAATAAA	192	0.44561	Berger et al., Cell 2008
Uncx4.1	TTTATTAA	TTAATAAA	192	0.43982	Berger et al., Cell 2008
Hoxb4	TTTATTAA	TTAATAAA	192	0.40137	Berger et al., Cell 2008
Pou6f1	TTTATTAA	TTAATAAA	192	0.40299	Berger et al., Cell 2008
Phox2b	TTTATTAA	TTAATAAA	192	0.40531	Berger et al., Cell 2008
Arx	TTTATTAA	TTAATAAA	192	0.4442	Berger et al., Cell 2008
Pou1f1	TTTATTAA	TTAATAAA	192	0.42799	Berger et al., Cell 2008
En2	TTTATTAA	TTAATAAA	192	0.41051	Berger et al., Cell 2008
Hoxa7	TTTATTAA	TTAATAAA	192	0.43827	Berger et al., Cell 2008
En1	TTTATTAA	TTAATAAA	192	0.43476	Berger et al., Cell 2008
Hoxd8	TTTATTAA	TTAATAAA	192	0.41295	Berger et al., Cell 2008
Lmx1b	TTTATTAA	TTAATAAA	192	0.48343	Berger et al., Cell 2008
Prop1	TTTATTAA	TTAATAAA	192	0.45834	Berger et al., Cell 2008
Hoxc13	TTTATTAA	TTAATAAA	192	0.47565	Berger et al., Cell 2008
Lhx9	TTTATTAA	TTAATAAA	192	0.41171	Berger et al., Cell 2008
Hoxd12	TTTATTAA	TTAATAAA	192	0.45471	Berger et al., Cell 2008
Og2x	TTTATTAA	TTAATAAA	192	0.40267	Berger et al., Cell 2008
Pou2f3	TTTATTAA	TTAATAAA	192	0.40911	Berger et al., Cell 2008
Hoxd13	TTTATTAA	TTAATAAA	192	0.46773	Berger et al., Cell 2008
Hoxa6	TTTATTAA	TTAATAAA	192	0.43283	Berger et al., Cell 2008
Hoxa13	TTTATTAA	TTAATAAA	192	0.46757	Berger et al., Cell 2008
Alx4	TTTATTAA	TTAATAAA	192	0.44824	Berger et al., Cell 2008
Lmx1a	TTTATTAA	TTAATAAA	192	0.4893	Berger et al., Cell 2008
Hoxa5	TTTATTAA	TTAATAAA	192	0.41341	Berger et al., Cell 2008
Pou2f2	TTTATTAA	TTAATAAA	192	0.42855	Berger et al., Cell 2008
Hoxa4	TTTATTAA	TTAATAAA	192	0.40121	Berger et al., Cell 2008
Hoxc9	TTTATTAA	TTAATAAA	192	0.44394	Berger et al., Cell 2008
Nkx6-1	TTTATTAA	TTAATAAA	192	0.42563	Berger et al., Cell 2008
Emx2	TTTATTAA	TTAATAAA	192	0.41266	Berger et al., Cell 2008
Hoxb7	TTTATTAA	TTAATAAA	192	0.42934	Berger et al., Cell 2008
Hoxb9	TTTATTAA	TTAATAAA	192	0.44791	Berger et al., Cell 2008
Cart1	TTTATTAA	TTAATAAA	192	0.43417	Berger et al., Cell 2008
Pou3f3	TTTATTAA	TTAATAAA	192	0.40553	Berger et al., Cell 2008
Lhx5	TTTATTAA	TTAATAAA	192	0.44849	Berger et al., Cell 2008
Hoxa9	TTTATTAA	TTAATAAA	192	0.45106	Berger et al., Cell 2008
Vax1	TTTATTAA	TTAATAAA	192	0.4276	Berger et al., Cell 2008
Hoxa10	TTTATTAA	TTAATAAA	192	0.47217	Berger et al., Cell 2008
Dbx2	TTTATTAA	TTAATAAA	192	0.44165	Berger et al., Cell 2008
Pax6	TTTATTAA	TTAATAAA	192	0.40469	Berger et al., Cell 2008
Hlx1	TTTATTAA	TTAATAAA	192	0.45829	Berger et al., Cell 2008
Msx1	TTTATTAA	TTAATAAA	192	0.42529	Berger et al., Cell 2008
Hoxc11	TTTATTAA	TTAATAAA	192	0.43218	Berger et al., Cell 2008
Otp	TTTATTAA	TTAATAAA	192	0.45619	Berger et al., Cell 2008
Nkx6-3	TTTATTAA	TTAATAAA	192	0.41345	Berger et al., Cell 2008
Obox2	TTTATTAA	TTAATAAA	192	0.40362	Berger et al., Cell 2008
Cdx1	TTTATTAA	TTAATAAA	192	0.45172	Berger et al., Cell 2008
Hoxc8	TTTATTAA	TTAATAAA	192	0.4428	Berger et al., Cell 2008
Isx	TTTATTAA	TTAATAAA	192	0.43191	Berger et al., Cell 2008
Tlx2	TTTATTAA	TTAATAAA	192	0.42487	Berger et al., Cell 2008
Hoxc10	TTTATTAA	TTAATAAA	192	0.41677	Berger et al., Cell 2008
Hoxa11	TTTATTAA	TTAATAAA	192	0.44509	Berger et al., Cell 2008
Esx1	TTTATTAA	TTAATAAA	192	0.46537	Berger et al., Cell 2008
Hoxc5	TTTATTAA	TTAATAAA	192	0.41778	Berger et al., Cell 2008
Rax	TTTATTAA	TTAATAAA	192	0.4247	Berger et al., Cell 2008
Pou2f1	TTTATTAA	TTAATAAA	192	0.42006	Berger et al., Cell 2008
Dbx1	TTTATTAA	TTAATAAA	192	0.41618	Berger et al., Cell 2008
Shox2	TTTATTAA	TTAATAAA	192	0.43983	Berger et al., Cell 2008
Hoxc6	TTTATTAA	TTAATAAA	192	0.43557	Berger et al., Cell 2008
Lhx4	TTTATTAA	TTAATAAA	192	0.40814	Berger et al., Cell 2008
Lhx1	TTTATTAA	TTAATAAA	192	0.44957	Berger et al., Cell 2008
Hoxb8	TTTATTAA	TTAATAAA	192	0.40833	Berger et al., Cell 2008
Prrx1	TTTATTAA	TTAATAAA	192	0.42277	Berger et al., Cell 2008
Tbp	TTTATTAA	TTAATAAA	192	0.453735	Badis et al., Science 2009
Zfp105	TTTATTAA	TTAATAAA	192	0.40055	Badis et al., Science 2009
Foxa2	TTTATTAA	TTAATAAA	192	0.405637	Badis et al., Science 2009
Arid3a	TTTATTAA	TTAATAAA	192	0.471862	Badis et al., Science 2009
Pou3f4	TTATTAAA	TTTAATAA	193	0.4479	Berger et al., Cell 2008
Vax2	TTATTAAA	TTTAATAA	193	0.42365	Berger et al., Cell 2008
Alx3	TTATTAAA	TTTAATAA	193	0.43237	Berger et al., Cell 2008
Dlx4	TTATTAAA	TTTAATAA	193	0.43064	Berger et al., Cell 2008
Lhx2	TTATTAAA	TTTAATAA	193	0.45016	Berger et al., Cell 2008
Rhox6	TTATTAAA	TTTAATAA	193	0.44303	Berger et al., Cell 2008
Pou4f3	TTATTAAA	TTTAATAA	193	0.46942	Berger et al., Cell 2008
Hoxd10	TTATTAAA	TTTAATAA	193	0.42933	Berger et al., Cell 2008
Dlx2	TTATTAAA	TTTAATAA	193	0.44074	Berger et al., Cell 2008
Pou3f2	TTATTAAA	TTTAATAA	193	0.45697	Berger et al., Cell 2008
Pou3f1	TTATTAAA	TTTAATAA	193	0.44619	Berger et al., Cell 2008
Lhx3	TTATTAAA	TTTAATAA	193	0.46943	Berger et al., Cell 2008
Cdx2	TTATTAAA	TTTAATAA	193	0.42899	Berger et al., Cell 2008
Hoxb13	TTATTAAA	TTTAATAA	193	0.47267	Berger et al., Cell 2008
Hoxc12	TTATTAAA	TTTAATAA	193	0.41725	Berger et al., Cell 2008
Prrx2	TTATTAAA	TTTAATAA	193	0.42217	Berger et al., Cell 2008
Nkx1-2	TTATTAAA	TTTAATAA	193	0.41479	Berger et al., Cell 2008
Vsx1	TTATTAAA	TTTAATAA	193	0.43594	Berger et al., Cell 2008
Uncx4.1	TTATTAAA	TTTAATAA	193	0.44702	Berger et al., Cell 2008
Barhl2	TTATTAAA	TTTAATAA	193	0.42464	Berger et al., Cell 2008
Pou6f1	TTATTAAA	TTTAATAA	193	0.45228	Berger et al., Cell 2008
Phox2b	TTATTAAA	TTTAATAA	193	0.42307	Berger et al., Cell 2008
Arx	TTATTAAA	TTTAATAA	193	0.44069	Berger et al., Cell 2008
Dlx3	TTATTAAA	TTTAATAA	193	0.43896	Berger et al., Cell 2008
Pou1f1	TTATTAAA	TTTAATAA	193	0.44073	Berger et al., Cell 2008
En2	TTATTAAA	TTTAATAA	193	0.4184	Berger et al., Cell 2008
En1	TTATTAAA	TTTAATAA	193	0.40007	Berger et al., Cell 2008
Lmx1b	TTATTAAA	TTTAATAA	193	0.48797	Berger et al., Cell 2008
Msx3	TTATTAAA	TTTAATAA	193	0.41818	Berger et al., Cell 2008
Prop1	TTATTAAA	TTTAATAA	193	0.44351	Berger et al., Cell 2008
Hoxc13	TTATTAAA	TTTAATAA	193	0.47023	Berger et al., Cell 2008
Lhx9	TTATTAAA	TTTAATAA	193	0.42554	Berger et al., Cell 2008
Hoxd12	TTATTAAA	TTTAATAA	193	0.42394	Berger et al., Cell 2008
Og2x	TTATTAAA	TTTAATAA	193	0.41048	Berger et al., Cell 2008
Pou2f3	TTATTAAA	TTTAATAA	193	0.43312	Berger et al., Cell 2008
Hoxd13	TTATTAAA	TTTAATAA	193	0.46017	Berger et al., Cell 2008
Hoxa13	TTATTAAA	TTTAATAA	193	0.47059	Berger et al., Cell 2008
Alx4	TTATTAAA	TTTAATAA	193	0.4509	Berger et al., Cell 2008
Lmx1a	TTATTAAA	TTTAATAA	193	0.48741	Berger et al., Cell 2008
Pou2f2	TTATTAAA	TTTAATAA	193	0.43501	Berger et al., Cell 2008
Nkx6-1	TTATTAAA	TTTAATAA	193	0.46331	Berger et al., Cell 2008
Emx2	TTATTAAA	TTTAATAA	193	0.41083	Berger et al., Cell 2008
Dlx1	TTATTAAA	TTTAATAA	193	0.42783	Berger et al., Cell 2008
Cart1	TTATTAAA	TTTAATAA	193	0.43818	Berger et al., Cell 2008
Lhx5	TTATTAAA	TTTAATAA	193	0.45214	Berger et al., Cell 2008
Hoxa9	TTATTAAA	TTTAATAA	193	0.41386	Berger et al., Cell 2008
Vax1	TTATTAAA	TTTAATAA	193	0.43526	Berger et al., Cell 2008
Hoxa10	TTATTAAA	TTTAATAA	193	0.43134	Berger et al., Cell 2008
Dbx2	TTATTAAA	TTTAATAA	193	0.44182	Berger et al., Cell 2008
Phox2a	TTATTAAA	TTTAATAA	193	0.41582	Berger et al., Cell 2008
Hlx1	TTATTAAA	TTTAATAA	193	0.43291	Berger et al., Cell 2008
Msx1	TTATTAAA	TTTAATAA	193	0.41999	Berger et al., Cell 2008
Otp	TTATTAAA	TTTAATAA	193	0.43998	Berger et al., Cell 2008
Nkx6-3	TTATTAAA	TTTAATAA	193	0.45911	Berger et al., Cell 2008
Cdx1	TTATTAAA	TTTAATAA	193	0.4192	Berger et al., Cell 2008
Isx	TTATTAAA	TTTAATAA	193	0.4245	Berger et al., Cell 2008
Tlx2	TTATTAAA	TTTAATAA	193	0.42095	Berger et al., Cell 2008
Hoxa11	TTATTAAA	TTTAATAA	193	0.41364	Berger et al., Cell 2008
Pax4	TTATTAAA	TTTAATAA	193	0.40002	Berger et al., Cell 2008
Esx1	TTATTAAA	TTTAATAA	193	0.45014	Berger et al., Cell 2008
Rax	TTATTAAA	TTTAATAA	193	0.41079	Berger et al., Cell 2008
Pou2f1	TTATTAAA	TTTAATAA	193	0.43664	Berger et al., Cell 2008
Shox2	TTATTAAA	TTTAATAA	193	0.44079	Berger et al., Cell 2008
Lhx4	TTATTAAA	TTTAATAA	193	0.42039	Berger et al., Cell 2008
Lhx1	TTATTAAA	TTTAATAA	193	0.45733	Berger et al., Cell 2008
Prrx1	TTATTAAA	TTTAATAA	193	0.43132	Berger et al., Cell 2008
Tbp	TTATTAAA	TTTAATAA	193	0.446367	Badis et al., Science 2009
Arid3a	TTATTAAA	TTTAATAA	193	0.470155	Badis et al., Science 2009
Vax2	TATTAAAA	TTTTAATA	194	0.41068	Berger et al., Cell 2008
Dlx4	TATTAAAA	TTTTAATA	194	0.4018	Berger et al., Cell 2008
Lhx2	TATTAAAA	TTTTAATA	194	0.40462	Berger et al., Cell 2008
Rhox6	TATTAAAA	TTTTAATA	194	0.40922	Berger et al., Cell 2008
Hoxd11	TATTAAAA	TTTTAATA	194	0.43533	Berger et al., Cell 2008
Pou4f3	TATTAAAA	TTTTAATA	194	0.43286	Berger et al., Cell 2008
Hoxd10	TATTAAAA	TTTTAATA	194	0.44605	Berger et al., Cell 2008
Dlx2	TATTAAAA	TTTTAATA	194	0.43153	Berger et al., Cell 2008
Gsh2	TATTAAAA	TTTTAATA	194	0.41676	Berger et al., Cell 2008
Pou3f2	TATTAAAA	TTTTAATA	194	0.4162	Berger et al., Cell 2008
Pou3f1	TATTAAAA	TTTTAATA	194	0.40285	Berger et al., Cell 2008
Lhx3	TATTAAAA	TTTTAATA	194	0.44333	Berger et al., Cell 2008
Hoxb13	TATTAAAA	TTTTAATA	194	0.47882	Berger et al., Cell 2008
Hoxc12	TATTAAAA	TTTTAATA	194	0.43168	Berger et al., Cell 2008
Nkx1-2	TATTAAAA	TTTTAATA	194	0.4129	Berger et al., Cell 2008
Dlx3	TATTAAAA	TTTTAATA	194	0.40837	Berger et al., Cell 2008
Hoxa7	TATTAAAA	TTTTAATA	194	0.42769	Berger et al., Cell 2008
Hoxd8	TATTAAAA	TTTTAATA	194	0.42504	Berger et al., Cell 2008
Lmx1b	TATTAAAA	TTTTAATA	194	0.45583	Berger et al., Cell 2008
Hoxc13	TATTAAAA	TTTTAATA	194	0.47816	Berger et al., Cell 2008
Lhx9	TATTAAAA	TTTTAATA	194	0.41044	Berger et al., Cell 2008
Hoxd12	TATTAAAA	TTTTAATA	194	0.42758	Berger et al., Cell 2008
Hoxd13	TATTAAAA	TTTTAATA	194	0.47241	Berger et al., Cell 2008
Hoxa6	TATTAAAA	TTTTAATA	194	0.40891	Berger et al., Cell 2008
Hoxa13	TATTAAAA	TTTTAATA	194	0.47488	Berger et al., Cell 2008
Lmx1a	TATTAAAA	TTTTAATA	194	0.46865	Berger et al., Cell 2008
Pou2f2	TATTAAAA	TTTTAATA	194	0.4219	Berger et al., Cell 2008
Hoxc9	TATTAAAA	TTTTAATA	194	0.43532	Berger et al., Cell 2008
Nkx6-1	TATTAAAA	TTTTAATA	194	0.44423	Berger et al., Cell 2008
Dlx1	TATTAAAA	TTTTAATA	194	0.41768	Berger et al., Cell 2008
Hoxb9	TATTAAAA	TTTTAATA	194	0.44995	Berger et al., Cell 2008
Lhx5	TATTAAAA	TTTTAATA	194	0.43034	Berger et al., Cell 2008
Hoxa9	TATTAAAA	TTTTAATA	194	0.44316	Berger et al., Cell 2008
Vax1	TATTAAAA	TTTTAATA	194	0.40547	Berger et al., Cell 2008
Hoxa10	TATTAAAA	TTTTAATA	194	0.45034	Berger et al., Cell 2008
Hoxc11	TATTAAAA	TTTTAATA	194	0.44462	Berger et al., Cell 2008
Nkx6-3	TATTAAAA	TTTTAATA	194	0.44529	Berger et al., Cell 2008
Hoxc8	TATTAAAA	TTTTAATA	194	0.40331	Berger et al., Cell 2008
Tlx2	TATTAAAA	TTTTAATA	194	0.42777	Berger et al., Cell 2008
Hoxc10	TATTAAAA	TTTTAATA	194	0.40735	Berger et al., Cell 2008
Hoxa11	TATTAAAA	TTTTAATA	194	0.45029	Berger et al., Cell 2008
Hoxc5	TATTAAAA	TTTTAATA	194	0.40497	Berger et al., Cell 2008
Pou2f1	TATTAAAA	TTTTAATA	194	0.40329	Berger et al., Cell 2008
Lhx1	TATTAAAA	TTTTAATA	194	0.43187	Berger et al., Cell 2008
Hoxb8	TATTAAAA	TTTTAATA	194	0.42485	Berger et al., Cell 2008
Tbp	TATTAAAA	TTTTAATA	194	0.461697	Badis et al., Science 2009
Arid3a	TATTAAAA	TTTTAATA	194	0.464686	Badis et al., Science 2009
Pou3f4	ATTAAAAT	ATTTTAAT	195	0.44755	Berger et al., Cell 2008
Vax2	ATTAAAAT	ATTTTAAT	195	0.40619	Berger et al., Cell 2008
Alx3	ATTAAAAT	ATTTTAAT	195	0.44797	Berger et al., Cell 2008
Dlx4	ATTAAAAT	ATTTTAAT	195	0.42985	Berger et al., Cell 2008
Hoxc4	ATTAAAAT	ATTTTAAT	195	0.42724	Berger et al., Cell 2008
Lhx2	ATTAAAAT	ATTTTAAT	195	0.40378	Berger et al., Cell 2008
Rhox6	ATTAAAAT	ATTTTAAT	195	0.40197	Berger et al., Cell 2008
Hoxd11	ATTAAAAT	ATTTTAAT	195	0.41861	Berger et al., Cell 2008
Pou4f3	ATTAAAAT	ATTTTAAT	195	0.44746	Berger et al., Cell 2008
Hoxd10	ATTAAAAT	ATTTTAAT	195	0.44272	Berger et al., Cell 2008
Dlx2	ATTAAAAT	ATTTTAAT	195	0.44306	Berger et al., Cell 2008
Pou3f2	ATTAAAAT	ATTTTAAT	195	0.44717	Berger et al., Cell 2008
Pou3f1	ATTAAAAT	ATTTTAAT	195	0.45562	Berger et al., Cell 2008
Lhx3	ATTAAAAT	ATTTTAAT	195	0.46133	Berger et al., Cell 2008
Hoxb13	ATTAAAAT	ATTTTAAT	195	0.44208	Berger et al., Cell 2008
Hoxc12	ATTAAAAT	ATTTTAAT	195	0.43734	Berger et al., Cell 2008
Prrx2	ATTAAAAT	ATTTTAAT	195	0.40779	Berger et al., Cell 2008
Nkx1-2	ATTAAAAT	ATTTTAAT	195	0.43019	Berger et al., Cell 2008
Hoxb4	ATTAAAAT	ATTTTAAT	195	0.40032	Berger et al., Cell 2008
Pou6f1	ATTAAAAT	ATTTTAAT	195	0.41756	Berger et al., Cell 2008
Barx2	ATTAAAAT	ATTTTAAT	195	0.43129	Berger et al., Cell 2008
Arx	ATTAAAAT	ATTTTAAT	195	0.41619	Berger et al., Cell 2008
Dlx3	ATTAAAAT	ATTTTAAT	195	0.42663	Berger et al., Cell 2008
Hmx3	ATTAAAAT	ATTTTAAT	195	0.41512	Berger et al., Cell 2008
Pou1f1	ATTAAAAT	ATTTTAAT	195	0.4411	Berger et al., Cell 2008
Hoxa7	ATTAAAAT	ATTTTAAT	195	0.42807	Berger et al., Cell 2008
En1	ATTAAAAT	ATTTTAAT	195	0.42648	Berger et al., Cell 2008
Hoxd8	ATTAAAAT	ATTTTAAT	195	0.44046	Berger et al., Cell 2008
Lmx1b	ATTAAAAT	ATTTTAAT	195	0.44487	Berger et al., Cell 2008
Msx3	ATTAAAAT	ATTTTAAT	195	0.42132	Berger et al., Cell 2008
Hoxc13	ATTAAAAT	ATTTTAAT	195	0.45832	Berger et al., Cell 2008
Lhx9	ATTAAAAT	ATTTTAAT	195	0.4302	Berger et al., Cell 2008
Hoxd12	ATTAAAAT	ATTTTAAT	195	0.43446	Berger et al., Cell 2008
Pou2f3	ATTAAAAT	ATTTTAAT	195	0.45749	Berger et al., Cell 2008
Hoxd13	ATTAAAAT	ATTTTAAT	195	0.44719	Berger et al., Cell 2008
Hoxa6	ATTAAAAT	ATTTTAAT	195	0.42829	Berger et al., Cell 2008
Hoxa13	ATTAAAAT	ATTTTAAT	195	0.43615	Berger et al., Cell 2008
Alx4	ATTAAAAT	ATTTTAAT	195	0.4099	Berger et al., Cell 2008
Lmx1a	ATTAAAAT	ATTTTAAT	195	0.42734	Berger et al., Cell 2008
Hoxa5	ATTAAAAT	ATTTTAAT	195	0.40252	Berger et al., Cell 2008
Pou2f2	ATTAAAAT	ATTTTAAT	195	0.462	Berger et al., Cell 2008
Hoxc9	ATTAAAAT	ATTTTAAT	195	0.4183	Berger et al., Cell 2008
Nkx6-1	ATTAAAAT	ATTTTAAT	195	0.43645	Berger et al., Cell 2008
Dlx1	ATTAAAAT	ATTTTAAT	195	0.43055	Berger et al., Cell 2008
Hoxb7	ATTAAAAT	ATTTTAAT	195	0.40271	Berger et al., Cell 2008
Hoxb9	ATTAAAAT	ATTTTAAT	195	0.44452	Berger et al., Cell 2008
Cart1	ATTAAAAT	ATTTTAAT	195	0.40333	Berger et al., Cell 2008
Pou3f3	ATTAAAAT	ATTTTAAT	195	0.40904	Berger et al., Cell 2008
Lhx5	ATTAAAAT	ATTTTAAT	195	0.45824	Berger et al., Cell 2008
Hoxa9	ATTAAAAT	ATTTTAAT	195	0.43629	Berger et al., Cell 2008
Hoxb5	ATTAAAAT	ATTTTAAT	195	0.41245	Berger et al., Cell 2008
Hoxa10	ATTAAAAT	ATTTTAAT	195	0.4438	Berger et al., Cell 2008
Dbx2	ATTAAAAT	ATTTTAAT	195	0.41656	Berger et al., Cell 2008
Dlx5	ATTAAAAT	ATTTTAAT	195	0.41648	Berger et al., Cell 2008
Msx1	ATTAAAAT	ATTTTAAT	195	0.42332	Berger et al., Cell 2008
Hoxc11	ATTAAAAT	ATTTTAAT	195	0.42163	Berger et al., Cell 2008
Otp	ATTAAAAT	ATTTTAAT	195	0.42957	Berger et al., Cell 2008
Nkx6-3	ATTAAAAT	ATTTTAAT	195	0.44673	Berger et al., Cell 2008
Hoxd3	ATTAAAAT	ATTTTAAT	195	0.40535	Berger et al., Cell 2008
Hoxc8	ATTAAAAT	ATTTTAAT	195	0.43545	Berger et al., Cell 2008
Tlx2	ATTAAAAT	ATTTTAAT	195	0.40019	Berger et al., Cell 2008
Hoxc10	ATTAAAAT	ATTTTAAT	195	0.41407	Berger et al., Cell 2008
Hoxa11	ATTAAAAT	ATTTTAAT	195	0.44889	Berger et al., Cell 2008
Pax4	ATTAAAAT	ATTTTAAT	195	0.41123	Berger et al., Cell 2008
Pax7	ATTAAAAT	ATTTTAAT	195	0.43042	Berger et al., Cell 2008
Esx1	ATTAAAAT	ATTTTAAT	195	0.40438	Berger et al., Cell 2008
Hoxc5	ATTAAAAT	ATTTTAAT	195	0.43656	Berger et al., Cell 2008
Pou2f1	ATTAAAAT	ATTTTAAT	195	0.4631	Berger et al., Cell 2008
Dbx1	ATTAAAAT	ATTTTAAT	195	0.41254	Berger et al., Cell 2008
Shox2	ATTAAAAT	ATTTTAAT	195	0.40354	Berger et al., Cell 2008
Hoxb6	ATTAAAAT	ATTTTAAT	195	0.41153	Berger et al., Cell 2008
Hoxc6	ATTAAAAT	ATTTTAAT	195	0.41493	Berger et al., Cell 2008
Lhx4	ATTAAAAT	ATTTTAAT	195	0.42257	Berger et al., Cell 2008
Lhx1	ATTAAAAT	ATTTTAAT	195	0.44863	Berger et al., Cell 2008
Hoxb8	ATTAAAAT	ATTTTAAT	195	0.43002	Berger et al., Cell 2008
Prrx1	ATTAAAAT	ATTTTAAT	195	0.41849	Berger et al., Cell 2008
Tbp	ATTAAAAT	ATTTTAAT	195	0.439983	Badis et al., Science 2009
Arid3a	ATTAAAAT	ATTTTAAT	195	0.458942	Badis et al., Science 2009
Alx3	TTAAAATA	TATTTTAA	196	0.40202	Berger et al., Cell 2008
Hoxd11	TTAAAATA	TATTTTAA	196	0.40019	Berger et al., Cell 2008
Hoxd10	TTAAAATA	TATTTTAA	196	0.42329	Berger et al., Cell 2008
Pou3f2	TTAAAATA	TATTTTAA	196	0.40522	Berger et al., Cell 2008
Hoxb13	TTAAAATA	TATTTTAA	196	0.41279	Berger et al., Cell 2008
Hoxc13	TTAAAATA	TATTTTAA	196	0.41038	Berger et al., Cell 2008
Pou2f3	TTAAAATA	TATTTTAA	196	0.40227	Berger et al., Cell 2008
Hoxd13	TTAAAATA	TATTTTAA	196	0.41421	Berger et al., Cell 2008
Pou2f2	TTAAAATA	TATTTTAA	196	0.42106	Berger et al., Cell 2008
Hoxa11	TTAAAATA	TATTTTAA	196	0.4125	Berger et al., Cell 2008
Tbp	TTAAAATA	TATTTTAA	196	0.44782	Badis et al., Science 2009
Hoxd10	TAAAATAA	TTATTTTA	197	0.40159	Berger et al., Cell 2008
Hoxb13	TAAAATAA	TTATTTTA	197	0.41612	Berger et al., Cell 2008
Hoxc13	TAAAATAA	TTATTTTA	197	0.42334	Berger et al., Cell 2008
Hoxd13	TAAAATAA	TTATTTTA	197	0.4071	Berger et al., Cell 2008
Hoxa13	TAAAATAA	TTATTTTA	197	0.41519	Berger et al., Cell 2008
Hoxa11	TAAAATAA	TTATTTTA	197	0.4016	Berger et al., Cell 2008
Tbp	TAAAATAA	TTATTTTA	197	0.439128	Badis et al., Science 2009
Zfp105	TAAAATAA	TTATTTTA	197	0.407047	Badis et al., Science 2009
Foxl1	TAAAATAA	TTATTTTA	197	0.431394	Badis et al., Science 2009
Elf3	TAAAATAA	TTATTTTA	197	0.40406	Wei et al., EMBO J 2010
Hoxd11	AAAATAAA	TTTATTTT	198	0.4221	Berger et al., Cell 2008
Hoxd10	AAAATAAA	TTTATTTT	198	0.40512	Berger et al., Cell 2008
Hoxd12	AAAATAAA	TTTATTTT	198	0.40441	Berger et al., Cell 2008
Hoxa11	AAAATAAA	TTTATTTT	198	0.41173	Berger et al., Cell 2008
Foxk1	AAAATAAA	TTTATTTT	198	0.414886	Badis et al., Science 2009
Tbp	AAAATAAA	TTTATTTT	198	0.442569	Badis et al., Science 2009
Zfp105	AAAATAAA	TTTATTTT	198	0.432259	Badis et al., Science 2009
Foxj3	AAAATAAA	TTTATTTT	198	0.433046	Badis et al., Science 2009
Mafk	AAAATAAA	TTTATTTT	198	0.437229	Badis et al., Science 2009
Tcf3	AAAATAAA	TTTATTTT	198	0.40375	Badis et al., Science 2009
Arid5a	AAAATAAA	TTTATTTT	198	0.400486	Badis et al., Science 2009
Foxl1	AAAATAAA	TTTATTTT	198	0.468894	Badis et al., Science 2009
Arid3a	AAAATAAA	TTTATTTT	198	0.403297	Badis et al., Science 2009
Elf3	AAAATAAA	TTTATTTT	198	0.407239	Badis et al., Science 2009
Elf3	AAAATAAA	TTTATTTT	198	0.41702	Wei et al., EMBO J 2010
Hoxd11	AAATAAAA	TTTTATTT	199	0.4176	Berger et al., Cell 2008
Hoxd10	AAATAAAA	TTTTATTT	199	0.42158	Berger et al., Cell 2008
Cdx2	AAATAAAA	TTTTATTT	199	0.42364	Berger et al., Cell 2008
Hoxb13	AAATAAAA	TTTTATTT	199	0.46007	Berger et al., Cell 2008
Hoxc12	AAATAAAA	TTTTATTT	199	0.43306	Berger et al., Cell 2008
Hoxc13	AAATAAAA	TTTTATTT	199	0.46546	Berger et al., Cell 2008
Hoxd12	AAATAAAA	TTTTATTT	199	0.43587	Berger et al., Cell 2008
Hoxd13	AAATAAAA	TTTTATTT	199	0.44689	Berger et al., Cell 2008
Hoxa13	AAATAAAA	TTTTATTT	199	0.45684	Berger et al., Cell 2008
Hoxb9	AAATAAAA	TTTTATTT	199	0.42981	Berger et al., Cell 2008
Hoxa10	AAATAAAA	TTTTATTT	199	0.45403	Berger et al., Cell 2008
Hoxc11	AAATAAAA	TTTTATTT	199	0.4415	Berger et al., Cell 2008
Cdx1	AAATAAAA	TTTTATTT	199	0.42089	Berger et al., Cell 2008
Hoxa11	AAATAAAA	TTTTATTT	199	0.436	Berger et al., Cell 2008
Foxk1	AAATAAAA	TTTTATTT	199	0.402935	Badis et al., Science 2009
Tbp	AAATAAAA	TTTTATTT	199	0.462358	Badis et al., Science 2009
Zfp105	AAATAAAA	TTTTATTT	199	0.469878	Badis et al., Science 2009
Foxj3	AAATAAAA	TTTTATTT	199	0.403273	Badis et al., Science 2009
Mafk	AAATAAAA	TTTTATTT	199	0.425985	Badis et al., Science 2009
Foxl1	AAATAAAA	TTTTATTT	199	0.455304	Badis et al., Science 2009
Foxa2	AAATAAAA	TTTTATTT	199	0.416376	Badis et al., Science 2009
Arid3a	AAATAAAA	TTTTATTT	199	0.427963	Badis et al., Science 2009
Cdx2	AATAAAAG	CTTTTATT	200	0.46058	Berger et al., Cell 2008
Hoxb13	AATAAAAG	CTTTTATT	200	0.46618	Berger et al., Cell 2008
Hoxc12	AATAAAAG	CTTTTATT	200	0.44908	Berger et al., Cell 2008
Hoxc13	AATAAAAG	CTTTTATT	200	0.48077	Berger et al., Cell 2008
Hoxd12	AATAAAAG	CTTTTATT	200	0.44732	Berger et al., Cell 2008
Hoxd13	AATAAAAG	CTTTTATT	200	0.44306	Berger et al., Cell 2008
Hoxa13	AATAAAAG	CTTTTATT	200	0.47493	Berger et al., Cell 2008
Hoxb9	AATAAAAG	CTTTTATT	200	0.45105	Berger et al., Cell 2008
Hoxa9	AATAAAAG	CTTTTATT	200	0.41407	Berger et al., Cell 2008
Hoxa10	AATAAAAG	CTTTTATT	200	0.43914	Berger et al., Cell 2008
Hoxc11	AATAAAAG	CTTTTATT	200	0.45359	Berger et al., Cell 2008
Cdx1	AATAAAAG	CTTTTATT	200	0.46349	Berger et al., Cell 2008
Hoxa11	AATAAAAG	CTTTTATT	200	0.43735	Berger et al., Cell 2008
Tbp	AATAAAAG	CTTTTATT	200	0.442512	Badis et al., Science 2009
Zfp105	AATAAAAG	CTTTTATT	200	0.407836	Badis et al., Science 2009
Tcf3	AATAAAAG	CTTTTATT	200	0.401954	Badis et al., Science 2009
Arid3a	AATAAAAG	CTTTTATT	200	0.41749	Badis et al., Science 2009
Tcf7l2	AATAAAAG	CTTTTATT	200	0.409888	Badis et al., Science 2009
Cdx2	ATAAAAGA	TCTTTTAT	201	0.43746	Berger et al., Cell 2008
Hoxb13	ATAAAAGA	TCTTTTAT	201	0.44258	Berger et al., Cell 2008
Hoxc13	ATAAAAGA	TCTTTTAT	201	0.45685	Berger et al., Cell 2008
Hoxd12	ATAAAAGA	TCTTTTAT	201	0.41205	Berger et al., Cell 2008
Hoxd13	ATAAAAGA	TCTTTTAT	201	0.42916	Berger et al., Cell 2008
Hoxa13	ATAAAAGA	TCTTTTAT	201	0.4594	Berger et al., Cell 2008
Hoxc11	ATAAAAGA	TCTTTTAT	201	0.4171	Berger et al., Cell 2008
Cdx1	ATAAAAGA	TCTTTTAT	201	0.42195	Berger et al., Cell 2008
Hoxa11	ATAAAAGA	TCTTTTAT	201	0.41785	Berger et al., Cell 2008
Tbp	ATAAAAGA	TCTTTTAT	201	0.418846	Badis et al., Science 2009
Tcf3	ATAAAAGA	TCTTTTAT	201	0.403419	Badis et al., Science 2009
Lef1	ATAAAAGA	TCTTTTAT	201	0.440172	Badis et al., Science 2009
Tcf7l2	ATAAAAGA	TCTTTTAT	201	0.440792	Badis et al., Science 2009
Osr1	AAACAGTA	TACTGTTT	208	0.413314	Badis et al., Science 2009
Foxj3	AAACAGTA	TACTGTTT	208	0.444071	Badis et al., Science 2009
Foxj1	AAACAGTA	TACTGTTT	208	0.429325	Badis et al., Science 2009
Osr2	AAACAGTA	TACTGTTT	208	0.407015	Badis et al., Science 2009
Foxl1	AAACAGTA	TACTGTTT	208	0.419925	Badis et al., Science 2009
Osr1	AACAGTAG	CTACTGTT	209	0.48624	Badis et al., Science 2009
Osr2	AACAGTAG	CTACTGTT	209	0.489738	Badis et al., Science 2009
Zic3	ACAGTAGG	CCTACTGT	210	0.422168	Badis et al., Science 2009
Osr1	ACAGTAGG	CCTACTGT	210	0.446331	Badis et al., Science 2009
Osr2	ACAGTAGG	CCTACTGT	210	0.436901	Badis et al., Science 2009
Zic2	ACAGTAGG	CCTACTGT	210	0.4067	Badis et al., Science 2009
Zic1	ACAGTAGG	CCTACTGT	210	0.412351	Badis et al., Science 2009
Barhl1	GGTAAATG	CATTTACC	216	0.4041	Berger et al., Cell 2008
Barhl2	TAAATGCT	AGCATTTA	218	0.45594	Berger et al., Cell 2008
Hmx2	TAAATGCT	AGCATTTA	218	0.40199	Berger et al., Cell 2008
Barhl1	TAAATGCT	AGCATTTA	218	0.46666	Berger et al., Cell 2008
Mafk	AAATGCTG	CAGCATTT	219	0.427745	Badis et al., Science 2009
Hic1	TGCCATCT	AGATGGCA	225	0.461843	Badis et al., Science 2009
Tcfe2a	GCCATCTG	CAGATGGC	226	0.47627	Badis et al., Science 2009
Ascl2	GCCATCTG	CAGATGGC	226	0.422065	Badis et al., Science 2009
Tcfe2a	CCATCTGT	ACAGATGG	227	0.467522	Badis et al., Science 2009
Tcfe2a	CATCTGTG	CACAGATG	228	0.470125	Badis et al., Science 2009
Gm397	ATCTGTGC	GCACAGAT	229	0.470882	Badis et al., Science 2009
Gm397	TCTGTGCT	AGCACAGA	230	0.435942	Badis et al., Science 2009
Gm397	CTGTGCTG	CAGCACAG	231	0.404757	Badis et al., Science 2009
Gm397	TGTGCTGC	GCAGCACA	232	0.432927	Badis et al., Science 2009
Hic1	TGCCCTCA	TGAGGGCA	237	0.423537	Badis et al., Science 2009
Gcm1	TGCCCTCA	TGAGGGCA	237	0.426926	Badis et al., Science 2009
Foxj3	TCAACACA	TGTGTTGA	242	0.426116	Badis et al., Science 2009
Foxj1	AACACACA	TGTGTGTT	244	0.41765	Badis et al., Science 2009
Gm397	ACACACAC	GTGTGTGT	245	0.485043	Badis et al., Science 2009
Gm397	CACACACA	TGTGTGTG	246	0.462736	Badis et al., Science 2009
Gm397	ACACACAC	GTGTGTGT	247	0.485043	Badis et al., Science 2009
Gm397	CACACACA	TGTGTGTG	248	0.462736	Badis et al., Science 2009
Gm397	ACACACAC	GTGTGTGT	249	0.485043	Badis et al., Science 2009
Gm397	CACACACA	TGTGTGTG	250	0.462736	Badis et al., Science 2009
Gm397	ACACACAC	GTGTGTGT	251	0.485043	Badis et al., Science 2009
Gm397	CACACACA	TGTGTGTG	252	0.462736	Badis et al., Science 2009
Gm397	ACACACAC	GTGTGTGT	253	0.485043	Badis et al., Science 2009
Gm397	CACACACA	TGTGTGTG	254	0.462736	Badis et al., Science 2009
Gm397	ACACACAC	GTGTGTGT	255	0.485043	Badis et al., Science 2009
Gm397	CACACACA	TGTGTGTG	256	0.462736	Badis et al., Science 2009
Gm397	ACACACAC	GTGTGTGT	257	0.485043	Badis et al., Science 2009
Gm397	CACACACA	TGTGTGTG	258	0.462736	Badis et al., Science 2009
Gm397	ACACACAC	GTGTGTGT	259	0.485043	Badis et al., Science 2009
Gm397	CACACACA	TGTGTGTG	260	0.462736	Badis et al., Science 2009
Gm397	ACACACAC	GTGTGTGT	261	0.485043	Badis et al., Science 2009
Gm397	CACACACA	TGTGTGTG	262	0.462736	Badis et al., Science 2009
Gm397	ACACACAC	GTGTGTGT	263	0.485043	Badis et al., Science 2009
Gm397	CACACACA	TGTGTGTG	264	0.462736	Badis et al., Science 2009
Gm397	ACACACAC	GTGTGTGT	265	0.485043	Badis et al., Science 2009
Gm397	CACACACA	TGTGTGTG	266	0.462736	Badis et al., Science 2009
Gm397	ACACACAC	GTGTGTGT	267	0.485043	Badis et al., Science 2009
Gm397	CACACACA	TGTGTGTG	268	0.462736	Badis et al., Science 2009
Gm397	ACACACAC	GTGTGTGT	269	0.485043	Badis et al., Science 2009
Gm397	CACACACA	TGTGTGTG	270	0.462736	Badis et al., Science 2009
Gm397	ACACACAC	GTGTGTGT	271	0.485043	Badis et al., Science 2009
Gm397	CACACACA	TGTGTGTG	272	0.462736	Badis et al., Science 2009
Gm397	ACACACAC	GTGTGTGT	273	0.485043	Badis et al., Science 2009
Gm397	CACACACA	TGTGTGTG	274	0.462736	Badis et al., Science 2009
Gm397	ACACACAC	GTGTGTGT	275	0.485043	Badis et al., Science 2009
Gm397	CACACACA	TGTGTGTG	276	0.462736	Badis et al., Science 2009
Gm397	ACACACAC	GTGTGTGT	277	0.485043	Badis et al., Science 2009
Gm397	CACACACA	TGTGTGTG	278	0.462736	Badis et al., Science 2009
Gm397	ACACACAC	GTGTGTGT	279	0.485043	Badis et al., Science 2009
Gm397	CACACACA	TGTGTGTG	280	0.462736	Badis et al., Science 2009
Gm397	ACACACAC	GTGTGTGT	281	0.485043	Badis et al., Science 2009
Gm397	CACACACA	TGTGTGTG	282	0.462736	Badis et al., Science 2009
Gm397	ACACACAC	GTGTGTGT	283	0.485043	Badis et al., Science 2009
Gm397	CACACACA	TGTGTGTG	284	0.462736	Badis et al., Science 2009
Gm397	ACACACAC	GTGTGTGT	285	0.485043	Badis et al., Science 2009
Gm397	CACACACA	TGTGTGTG	286	0.462736	Badis et al., Science 2009
Gm397	ACACACAC	GTGTGTGT	287	0.485043	Badis et al., Science 2009
Gm397	CACACACA	TGTGTGTG	288	0.462736	Badis et al., Science 2009
Gm397	ACACACAC	GTGTGTGT	289	0.485043	Badis et al., Science 2009
Gm397	CACACACA	TGTGTGTG	290	0.462736	Badis et al., Science 2009
Gm397	ACACACAC	GTGTGTGT	291	0.485043	Badis et al., Science 2009
Gm397	CACACACA	TGTGTGTG	292	0.462736	Badis et al., Science 2009
Gm397	ACACACAC	GTGTGTGT	293	0.485043	Badis et al., Science 2009
Gm397	CACACACA	TGTGTGTG	294	0.462736	Badis et al., Science 2009
Gm397	ACACACAC	GTGTGTGT	295	0.485043	Badis et al., Science 2009
Gm397	CACACACA	TGTGTGTG	296	0.462736	Badis et al., Science 2009
Gm397	ACACACAC	GTGTGTGT	297	0.485043	Badis et al., Science 2009
Gm397	CACACACA	TGTGTGTG	298	0.462736	Badis et al., Science 2009
Gm397	ACACACAC	GTGTGTGT	299	0.485043	Badis et al., Science 2009
Gm397	CACACACA	TGTGTGTG	300	0.462736	Badis et al., Science 2009
Gm397	ACACACAC	GTGTGTGT	301	0.485043	Badis et al., Science 2009
Gm397	CACACACA	TGTGTGTG	302	0.462736	Badis et al., Science 2009
Gm397	ACACACAC	GTGTGTGT	303	0.485043	Badis et al., Science 2009
Gm397	CACACACC	GGTGTGTG	304	0.433038	Badis et al., Science 2009
Tcfe2a	CACCAGGT	ACCTGGTG	308	0.431446	Badis et al., Science 2009
Smad3	TCCTAGAC	GTCTAGGA	315	0.41718	Badis et al., Science 2009
Smad3	CTAGACTA	TAGTCTAG	317	0.423973	Badis et al., Science 2009
Smad3	GACTAGAC	GTCTAGTC	320	0.45578	Badis et al., Science 2009
Smad3	ACTAGACA	TGTCTAGT	321	0.471354	Badis et al., Science 2009
Pknox2	CTAGACAG	CTGTCTAG	322	0.40289	Berger et al., Cell 2008
Mrg1	CTAGACAG	CTGTCTAG	322	0.41866	Berger et al., Cell 2008
Smad3	CTAGACAG	CTGTCTAG	322	0.481792	Badis et al., Science 2009
Smad3	TAGACAGA	TCTGTCTA	323	0.453822	Badis et al., Science 2009
Smad3	AGACAGAG	CTCTGTCT	324	0.413656	Badis et al., Science 2009
Tgif2	GACAGAGA	TCTCTGTC	325	0.41438	Berger et al., Cell 2008
Cphx	GATTGAAA	TTTCAATC	333	0.40595	Berger et al., Cell 2008
Hbp1	ATTGAAAT	ATTTCAAT	334	0.400588	Badis et al., Science 2009
Arid5a	TTGAAATT	AATTTCAA	335	0.401148	Badis et al., Science 2009
Mafk	GAAATTGC	GCAATTTC	337	0.444916	Badis et al., Science 2009
Hmx1	AAATTGCT	AGCAATTT	338	0.43298	Berger et al., Cell 2008
Dlx2	AAATTGCT	AGCAATTT	338	0.42129	Berger et al., Cell 2008
Dlx3	AAATTGCT	AGCAATTT	338	0.40887	Berger et al., Cell 2008
Hmx2	AAATTGCT	AGCAATTT	338	0.42107	Berger et al., Cell 2008
Msx2	AAATTGCT	AGCAATTT	338	0.40785	Berger et al., Cell 2008
Hmx3	AAATTGCT	AGCAATTT	338	0.43223	Berger et al., Cell 2008
Msx3	AAATTGCT	AGCAATTT	338	0.41498	Berger et al., Cell 2008
Gbx1	AAATTGCT	AGCAATTT	338	0.40673	Berger et al., Cell 2008
Dlx5	AAATTGCT	AGCAATTT	338	0.43427	Berger et al., Cell 2008
Mafk	AAATTGCT	AGCAATTT	338	0.449393	Badis et al., Science 2009
Hmx1	AATTGCTT	AAGCAATT	339	0.48179	Berger et al., Cell 2008
Alx3	AATTGCTT	AAGCAATT	339	0.41716	Berger et al., Cell 2008
Dlx4	AATTGCTT	AAGCAATT	339	0.44185	Berger et al., Cell 2008
Lhx2	AATTGCTT	AAGCAATT	339	0.40399	Berger et al., Cell 2008
Hlxb9	AATTGCTT	AAGCAATT	339	0.42551	Berger et al., Cell 2008
Dlx2	AATTGCTT	AAGCAATT	339	0.4437	Berger et al., Cell 2008
Lhx3	AATTGCTT	AAGCAATT	339	0.43564	Berger et al., Cell 2008
Gbx2	AATTGCTT	AAGCAATT	339	0.41657	Berger et al., Cell 2008
Cdx2	AATTGCTT	AAGCAATT	339	0.41818	Berger et al., Cell 2008
Bsx	AATTGCTT	AAGCAATT	339	0.40629	Berger et al., Cell 2008
Nkx1-2	AATTGCTT	AAGCAATT	339	0.40607	Berger et al., Cell 2008
Vsx1	AATTGCTT	AAGCAATT	339	0.4006	Berger et al., Cell 2008
Uncx4.1	AATTGCTT	AAGCAATT	339	0.41482	Berger et al., Cell 2008
Hoxb4	AATTGCTT	AAGCAATT	339	0.4009	Berger et al., Cell 2008
Barhl2	AATTGCTT	AAGCAATT	339	0.43	Berger et al., Cell 2008
Barx2	AATTGCTT	AAGCAATT	339	0.4395	Berger et al., Cell 2008
Dlx3	AATTGCTT	AAGCAATT	339	0.44585	Berger et al., Cell 2008
Hmx2	AATTGCTT	AAGCAATT	339	0.47299	Berger et al., Cell 2008
Msx2	AATTGCTT	AAGCAATT	339	0.45408	Berger et al., Cell 2008
Hmx3	AATTGCTT	AAGCAATT	339	0.47731	Berger et al., Cell 2008
En2	AATTGCTT	AAGCAATT	339	0.43179	Berger et al., Cell 2008
Hoxa7	AATTGCTT	AAGCAATT	339	0.40829	Berger et al., Cell 2008
Barhl1	AATTGCTT	AAGCAATT	339	0.42503	Berger et al., Cell 2008
Hoxd8	AATTGCTT	AAGCAATT	339	0.42613	Berger et al., Cell 2008
Msx3	AATTGCTT	AAGCAATT	339	0.46309	Berger et al., Cell 2008
Lhx9	AATTGCTT	AAGCAATT	339	0.40059	Berger et al., Cell 2008
Barx1	AATTGCTT	AAGCAATT	339	0.41359	Berger et al., Cell 2008
Hoxa6	AATTGCTT	AAGCAATT	339	0.44885	Berger et al., Cell 2008
Lmx1a	AATTGCTT	AAGCAATT	339	0.40874	Berger et al., Cell 2008
Hoxa5	AATTGCTT	AAGCAATT	339	0.41276	Berger et al., Cell 2008
Dlx1	AATTGCTT	AAGCAATT	339	0.4315	Berger et al., Cell 2008
Gbx1	AATTGCTT	AAGCAATT	339	0.43553	Berger et al., Cell 2008
Hoxb7	AATTGCTT	AAGCAATT	339	0.41394	Berger et al., Cell 2008
Lhx5	AATTGCTT	AAGCAATT	339	0.44595	Berger et al., Cell 2008
Vax1	AATTGCTT	AAGCAATT	339	0.40497	Berger et al., Cell 2008
Nkx1-1	AATTGCTT	AAGCAATT	339	0.42041	Berger et al., Cell 2008
Dlx5	AATTGCTT	AAGCAATT	339	0.44358	Berger et al., Cell 2008
Meox1	AATTGCTT	AAGCAATT	339	0.40179	Berger et al., Cell 2008
Msx1	AATTGCTT	AAGCAATT	339	0.44706	Berger et al., Cell 2008
Otp	AATTGCTT	AAGCAATT	339	0.41027	Berger et al., Cell 2008
Cdx1	AATTGCTT	AAGCAATT	339	0.40228	Berger et al., Cell 2008
Hoxd3	AATTGCTT	AAGCAATT	339	0.41937	Berger et al., Cell 2008
Hoxc8	AATTGCTT	AAGCAATT	339	0.42622	Berger et al., Cell 2008
Shox2	AATTGCTT	AAGCAATT	339	0.41105	Berger et al., Cell 2008
Lhx4	AATTGCTT	AAGCAATT	339	0.40925	Berger et al., Cell 2008
Lhx1	AATTGCTT	AAGCAATT	339	0.43987	Berger et al., Cell 2008
Hoxb8	AATTGCTT	AAGCAATT	339	0.42828	Berger et al., Cell 2008
Prrx1	AATTGCTT	AAGCAATT	339	0.40398	Berger et al., Cell 2008
Hoxa3	AATTGCTT	AAGCAATT	339	0.406788	Badis et al., Science 2009
Hmx1	ATTGCTTT	AAAGCAAT	340	0.40895	Berger et al., Cell 2008
Hmx2	ATTGCTTT	AAAGCAAT	340	0.40069	Berger et al., Cell 2008
Hmx3	ATTGCTTT	AAAGCAAT	340	0.40435	Berger et al., Cell 2008
Rhox11	CTTTACAG	CTGTAAAG	344	0.44854	Berger et al., Cell 2008
Rhox11	TTTACAGA	TCTGTAAA	345	0.40071	Berger et al., Cell 2008
Smad3	TTACAGAC	GTCTGTAA	346	0.405337	Badis et al., Science 2009
Smad3	TACAGACA	TGTCTGTA	347	0.43765	Badis et al., Science 2009
Smad3	ACAGACAC	GTGTCTGT	348	0.432603	Badis et al., Science 2009
Nkx2-2	CAGACACT	AGTGTCTG	349	0.40085	Berger et al., Cell 2008
Smad3	CAGACACT	AGTGTCTG	349	0.455557	Badis et al., Science 2009
Nkx2-4	AGACACTC	GAGTGTCT	350	0.41009	Berger et al., Cell 2008
Nkx2-9	AGACACTC	GAGTGTCT	350	0.41814	Berger et al., Cell 2008
Nkx2-2	AGACACTC	GAGTGTCT	350	0.43535	Berger et al., Cell 2008
Nkx2-9	GACACTCC	GGAGTGTC	351	0.40185	Berger et al., Cell 2008
Nkx2-9	ACACTCCA	TGGAGTGT	352	0.42453	Berger et al., Cell 2008
Nkx2-2	ACACTCCA	TGGAGTGT	352	0.42513	Berger et al., Cell 2008
Nkx2-4	CACTCCAA	TTGGAGTG	353	0.43422	Berger et al., Cell 2008
Nkx2-9	CACTCCAA	TTGGAGTG	353	0.46188	Berger et al., Cell 2008
Nkx2-6	CACTCCAA	TTGGAGTG	353	0.40818	Berger et al., Cell 2008
Titf1	CACTCCAA	TTGGAGTG	353	0.42537	Berger et al., Cell 2008
Nkx2-2	CACTCCAA	TTGGAGTG	353	0.4558	Berger et al., Cell 2008
Esrra	CCAAGGAC	GTCCTTGG	357	0.471471	Badis et al., Science 2009
Esrra	CAAGGACT	AGTCCTTG	358	0.42917	Badis et al., Science 2009
Nkx2-4	ACTTCACT	AGTGAAGT	363	0.40668	Berger et al., Cell 2008
Nkx2-6	ACTTCACT	AGTGAAGT	363	0.40158	Berger et al., Cell 2008
Titf1	ACTTCACT	AGTGAAGT	363	0.43074	Berger et al., Cell 2008
Nkx2-3	ACTTCACT	AGTGAAGT	363	0.40087	Berger et al., Cell 2008
Nkx2-2	ACTTCACT	AGTGAAGT	363	0.42669	Berger et al., Cell 2008
Zbtb3	CTTCACTG	CAGTGAAG	364	0.423428	Badis et al., Science 2009
Esrra	AACCTTGC	GCAAGGTT	374	0.419833	Badis et al., Science 2009
Esrra	ACCTTGCT	AGCAAGGT	375	0.403532	Badis et al., Science 2009
Pou2f3	TTGCATGC	GCATGCAA	382	0.41022	Berger et al., Cell 2008
Max	GCATGCTT	AAGCATGC	384	0.430446	Badis et al., Science 2009
Max	CATGCTTA	TAAGCATG	385	0.413918	Badis et al., Science 2009
Rhox6	GCTTAGTT	AACTAAGC	388	0.40861	Berger et al., Cell 2008
Pitx2	GCTTAGTT	AACTAAGC	388	0.42013	Berger et al., Cell 2008
Dobox5	GCTTAGTT	AACTAAGC	388	0.42985	Berger et al., Cell 2008
Pitx1	GCTTAGTT	AACTAAGC	388	0.43159	Berger et al., Cell 2008
Hmbox1	GCTTAGTT	AACTAAGC	388	0.40254	Berger et al., Cell 2008
Crx	GCTTAGTT	AACTAAGC	388	0.43057	Berger et al., Cell 2008
Otx1	GCTTAGTT	AACTAAGC	388	0.4063	Berger et al., Cell 2008
Pitx3	GCTTAGTT	AACTAAGC	388	0.43453	Berger et al., Cell 2008
Otx2	GCTTAGTT	AACTAAGC	388	0.41933	Berger et al., Cell 2008
Rhox6	TTAGTTTG	CAAACTAA	390	0.4151	Berger et al., Cell 2008
Gm397	GTTTGTGC	GCACAAAC	393	0.434026	Badis et al., Science 2009
Zscan4	TTTGTGCA	TGCACAAA	394	0.458255	Badis et al., Science 2009
Gm397	TTTGTGCA	TGCACAAA	394	0.470175	Badis et al., Science 2009
Zscan4	TTGTGCAG	CTGCACAA	395	0.402002	Badis et al., Science 2009
Gm397	TTGTGCAG	CTGCACAA	395	0.466789	Badis et al., Science 2009
Zscan4	TGTGCAGA	TCTGCACA	396	0.42719	Badis et al., Science 2009
Gm397	TGTGCAGA	TCTGCACA	396	0.483248	Badis et al., Science 2009
Gata3	GCAGATCT	AGATCTGC	399	0.40413	Badis et al., Science 2009
Dobox4	AGATCTCT	AGAGATCT	401	0.43468	Berger et al., Cell 2008
Gata3	AGATCTCT	AGAGATCT	401	0.43198	Badis et al., Science 2009
Zfp691	TGCTCAGG	CCTGAGCA	430	0.40717	Badis et al., Science 2009
Spdef	TCAGGATG	CATCCTGA	433	0.420796	Badis et al., Science 2009
Ets1	TCAGGATG	CATCCTGA	433	0.40122	Wei et al., EMBO J 2010
Spdef	TCAGGATG	CATCCTGA	433	0.42119	Wei et al., EMBO J 2010
Zbtb7b	ATGGTGGG	CCCACCAT	438	0.410269	Badis et al., Science 2009
Zfp281	TGGTGGGG	CCCCACCA	439	0.460808	Badis et al., Science 2009
Zfp740	TGGTGGGG	CCCCACCA	439	0.464007	Badis et al., Science 2009
Zbtb7b	TGGTGGGG	CCCCACCA	439	0.418149	Badis et al., Science 2009
Plagl1	TGGTGGGG	CCCCACCA	439	0.431712	Badis et al., Science 2009
Zfp281	GGTGGGGT	ACCCCACC	440	0.449093	Badis et al., Science 2009
Zfp740	GGTGGGGT	ACCCCACC	440	0.46142	Badis et al., Science 2009
Glis2	GGTGGGGT	ACCCCACC	440	0.42575	Badis et al., Science 2009
Zbtb7b	GGTGGGGT	ACCCCACC	440	0.440376	Badis et al., Science 2009
Hnf4a	GGTGGGGT	ACCCCACC	440	0.405244	Badis et al., Science 2009
Plagl1	GGTGGGGT	ACCCCACC	440	0.434543	Badis et al., Science 2009
Klf7	GGTGGGGT	ACCCCACC	440	0.448026	Badis et al., Science 2009
Zif268	GTGGGGTG	CACCCCAC	441	0.40816	Berger et al., Nat Biotech 2006
Zic3	GTGGGGTG	CACCCCAC	441	0.424832	Badis et al., Science 2009
Zfp281	GTGGGGTG	CACCCCAC	441	0.456147	Badis et al., Science 2009
Zfp740	GTGGGGTG	CACCCCAC	441	0.463101	Badis et al., Science 2009
Zic2	GTGGGGTG	CACCCCAC	441	0.427765	Badis et al., Science 2009
Plagl1	GTGGGGTG	CACCCCAC	441	0.425952	Badis et al., Science 2009
Zic1	GTGGGGTG	CACCCCAC	441	0.425588	Badis et al., Science 2009
Zfp281	TGGGGTGG	CCACCCCA	442	0.424938	Badis et al., Science 2009
Zfp740	TGGGGTGG	CCACCCCA	442	0.45281	Badis et al., Science 2009
Zic1	TGGGGTGG	CCACCCCA	442	0.401571	Badis et al., Science 2009
Zif268	GGGGTGGG	CCCACCCC	443	0.46267	Berger et al., Nat Biotech 2006
Sp4	GGGGTGGG	CCCACCCC	443	0.482806	Badis et al., Science 2009
Egr1	GGGGTGGG	CCCACCCC	443	0.464334	Badis et al., Science 2009
Zfp281	GGGGTGGG	CCCACCCC	443	0.4768	Badis et al., Science 2009
Zfp740	GGGGTGGG	CCCACCCC	443	0.480146	Badis et al., Science 2009
Zfp410	GGGGTGGG	CCCACCCC	443	0.401958	Badis et al., Science 2009
Bcl6b	GGGGTGGG	CCCACCCC	443	0.440258	Badis et al., Science 2009
Zbtb7b	GGGGTGGG	CCCACCCC	443	0.447945	Badis et al., Science 2009
Plagl1	GGGGTGGG	CCCACCCC	443	0.44556	Badis et al., Science 2009
Klf7	GGGGTGGG	CCCACCCC	443	0.478221	Badis et al., Science 2009
Zif268	GGGTGGGC	GCCCACCC	444	0.45984	Berger et al., Nat Biotech 2006
Sp4	GGGTGGGC	GCCCACCC	444	0.460116	Badis et al., Science 2009
Egr1	GGGTGGGC	GCCCACCC	444	0.483358	Badis et al., Science 2009
Zfp740	GGGTGGGC	GCCCACCC	444	0.433471	Badis et al., Science 2009
Zbtb7b	GGGTGGGC	GCCCACCC	444	0.46292	Badis et al., Science 2009
Plagl1	GGGTGGGC	GCCCACCC	444	0.40512	Badis et al., Science 2009
Klf7	GGGTGGGC	GCCCACCC	444	0.449197	Badis et al., Science 2009
Egr1	GGTGGGCT	AGCCCACC	445	0.412173	Badis et al., Science 2009
Zbtb7b	GGTGGGCT	AGCCCACC	445	0.456701	Badis et al., Science 2009
Zif268	GTGGGCTG	CAGCCCAC	446	0.4378	Berger et al., Nat Biotech 2006
Egr1	GTGGGCTG	CAGCCCAC	446	0.426544	Badis et al., Science 2009
Rhox11	GGGCTGTT	AACAGCCC	448	0.44756	Berger et al., Cell 2008
Rhox11	GGCTGTTC	GAACAGCC	449	0.433	Berger et al., Cell 2008
Rhox11	GCTGTTCC	GGAACAGC	450	0.45155	Berger et al., Cell 2008
Zbtb12	GTTCCAGG	CCTGGAAC	453	0.419233	Badis et al., Science 2009
Spdef	TTCCAGGA	TCCTGGAA	454	0.41104	Wei et al., EMBO J 2010
Zic2	CAGGAGGT	ACCTCCTG	457	0.403321	Badis et al., Science 2009
Zfp740	TGGAGGTG	CACCTCCA	464	0.4045	Badis et al., Science 2009
Plagl1	CCCCTGAG	CTCAGGGG	476	0.413878	Badis et al., Science 2009
Zfp410	CTGGGATG	CATCCCAG	490	0.480772	Badis et al., Science 2009
Zfp410	TGGGATGG	CCATCCCA	491	0.494619	Badis et al., Science 2009
Zfp281	GGGATGGG	CCCATCCC	492	0.437679	Badis et al., Science 2009
Zfp410	GGGATGGG	CCCATCCC	492	0.440772	Badis et al., Science 2009
Zfp281	GGATGGGG	CCCCATCC	493	0.45414	Badis et al., Science 2009
Zfp740	GGATGGGG	CCCCATCC	493	0.40657	Badis et al., Science 2009
Zfp187	GGATGGGG	CCCCATCC	493	0.412201	Badis et al., Science 2009
Plagl1	GGATGGGG	CCCCATCC	493	0.431061	Badis et al., Science 2009
Sp4	TGGGGAGG	CCTCCCCA	496	0.4402	Badis et al., Science 2009
Zfp281	TGGGGAGG	CCTCCCCA	496	0.411835	Badis et al., Science 2009
Zfp740	TGGGGAGG	CCTCCCCA	496	0.443462	Badis et al., Science 2009
Plagl1	TGGGGAGG	CCTCCCCA	496	0.40537	Badis et al., Science 2009
Sp4	GGGGAGGC	GCCTCCCC	497	0.434427	Badis et al., Science 2009
Egr1	GGGGAGGC	GCCTCCCC	497	0.402835	Badis et al., Science 2009
Zfp281	GGGGAGGC	GCCTCCCC	497	0.407564	Badis et al., Science 2009
Plagl1	GGGGAGGC	GCCTCCCC	497	0.439136	Badis et al., Science 2009
Plagl1	GGGAGGCC	GGCCTCCC	498	0.469292	Badis et al., Science 2009
Plagl1	GGAGGCCC	GGGCCTCC	499	0.487609	Badis et al., Science 2009
Plagl1	GAGGCCCC	GGGGCCTC	500	0.49587	Badis et al., Science 2009
Zif268	AGGCCCCC	GGGGGCCT	501	0.4212	Berger et al., Nat Biotech 2006
Zic3	AGGCCCCC	GGGGGCCT	501	0.405346	Badis et al., Science 2009
Zfp281	AGGCCCCC	GGGGGCCT	501	0.41802	Badis et al., Science 2009
Zfp740	AGGCCCCC	GGGGGCCT	501	0.424949	Badis et al., Science 2009
Zbtb7b	AGGCCCCC	GGGGGCCT	501	0.458848	Badis et al., Science 2009
Zic2	AGGCCCCC	GGGGGCCT	501	0.419831	Badis et al., Science 2009
Plagl1	AGGCCCCC	GGGGGCCT	501	0.495049	Badis et al., Science 2009
Zif268	GGCCCCCT	AGGGGGCC	502	0.41404	Berger et al., Nat Biotech 2006
Zic3	GGCCCCCT	AGGGGGCC	502	0.416459	Badis et al., Science 2009
Zbtb7b	GGCCCCCT	AGGGGGCC	502	0.45376	Badis et al., Science 2009
Zic2	GGCCCCCT	AGGGGGCC	502	0.423756	Badis et al., Science 2009
Plagl1	GGCCCCCT	AGGGGGCC	502	0.496334	Badis et al., Science 2009
Zic1	GGCCCCCT	AGGGGGCC	502	0.409217	Badis et al., Science 2009
Zif268	GCCCCCTA	TAGGGGGC	503	0.44078	Berger et al., Nat Biotech 2006
Zic3	GCCCCCTA	TAGGGGGC	503	0.4483	Badis et al., Science 2009
Egr1	GCCCCCTA	TAGGGGGC	503	0.42914	Badis et al., Science 2009
Zfp281	GCCCCCTA	TAGGGGGC	503	0.460712	Badis et al., Science 2009
Zbtb7b	GCCCCCTA	TAGGGGGC	503	0.483642	Badis et al., Science 2009
Zic2	GCCCCCTA	TAGGGGGC	503	0.453436	Badis et al., Science 2009
Gcm1	GCCCCCTA	TAGGGGGC	503	0.422239	Badis et al., Science 2009
Plagl1	GCCCCCTA	TAGGGGGC	503	0.487258	Badis et al., Science 2009
Zic1	GCCCCCTA	TAGGGGGC	503	0.448874	Badis et al., Science 2009
Zif268	CCCCCTAA	TTAGGGGG	504	0.40721	Berger et al., Nat Biotech 2006
Egr1	CCCCCTAA	TTAGGGGG	504	0.409373	Badis et al., Science 2009
Zfp281	CCCCCTAA	TTAGGGGG	504	0.473043	Badis et al., Science 2009
Zfp740	CCCCCTAA	TTAGGGGG	504	0.459545	Badis et al., Science 2009
Zbtb7b	CCCCCTAA	TTAGGGGG	504	0.487268	Badis et al., Science 2009
Plagl1	CCCCCTAA	TTAGGGGG	504	0.4699	Badis et al., Science 2009
Tcfap2a	CCCCTAAG	CTTAGGGG	505	0.429031	Badis et al., Science 2009
Zbtb7b	CCCCTAAG	CTTAGGGG	505	0.431952	Badis et al., Science 2009
Tcfap2c	CCCCTAAG	CTTAGGGG	505	0.420555	Badis et al., Science 2009
Pitx3	CCCTAAGC	GCTTAGGG	506	0.4057	Berger et al., Cell 2008
Pitx2	CCTAAGCC	GGCTTAGG	507	0.43511	Berger et al., Cell 2008
Dobox5	CCTAAGCC	GGCTTAGG	507	0.42704	Berger et al., Cell 2008
Pitx1	CCTAAGCC	GGCTTAGG	507	0.44893	Berger et al., Cell 2008
Crx	CCTAAGCC	GGCTTAGG	507	0.43351	Berger et al., Cell 2008
Pitx3	CCTAAGCC	GGCTTAGG	507	0.46088	Berger et al., Cell 2008
Otx2	CCTAAGCC	GGCTTAGG	507	0.41741	Berger et al., Cell 2008
Dmbx1	CTAAGCCT	AGGCTTAG	508	0.42639	Berger et al., Cell 2008
Pitx2	CTAAGCCT	AGGCTTAG	508	0.45362	Berger et al., Cell 2008
Dobox5	CTAAGCCT	AGGCTTAG	508	0.45823	Berger et al., Cell 2008
Pitx1	CTAAGCCT	AGGCTTAG	508	0.46013	Berger et al., Cell 2008
Crx	CTAAGCCT	AGGCTTAG	508	0.44913	Berger et al., Cell 2008
Otx1	CTAAGCCT	AGGCTTAG	508	0.42905	Berger et al., Cell 2008
Pitx3	CTAAGCCT	AGGCTTAG	508	0.47377	Berger et al., Cell 2008
Otx2	CTAAGCCT	AGGCTTAG	508	0.44296	Berger et al., Cell 2008
Pitx2	TAAGCCTG	CAGGCTTA	509	0.43569	Berger et al., Cell 2008
Dobox5	TAAGCCTG	CAGGCTTA	509	0.43997	Berger et al., Cell 2008
Pitx1	TAAGCCTG	CAGGCTTA	509	0.44707	Berger et al., Cell 2008
Crx	TAAGCCTG	CAGGCTTA	509	0.42213	Berger et al., Cell 2008
Pitx3	TAAGCCTG	CAGGCTTA	509	0.45712	Berger et al., Cell 2008
Otx2	TAAGCCTG	CAGGCTTA	509	0.4199	Berger et al., Cell 2008
Zic2	CTATGGGG	CCCCATAG	524	0.410277	Badis et al., Science 2009
Plagl1	CTATGGGG	CCCCATAG	524	0.406304	Badis et al., Science 2009
Zic1	CTATGGGG	CCCCATAG	524	0.400138	Badis et al., Science 2009
Plagl1	TATGGGGC	GCCCCATA	525	0.449205	Badis et al., Science 2009
Plagl1	ATGGGGCT	AGCCCCAT	526	0.426555	Badis et al., Science 2009
Dobox4	TGGGGCTC	GAGCCCCA	527	0.40682	Berger et al., Cell 2008
Plagl1	TGGGGCTC	GAGCCCCA	527	0.446581	Badis et al., Science 2009
Dobox4	GGGGCTCT	AGAGCCCC	528	0.47514	Berger et al., Cell 2008
Plagl1	GGGGCTCT	AGAGCCCC	528	0.444641	Badis et al., Science 2009
Dobox4	GGGCTCTG	CAGAGCCC	529	0.42842	Berger et al., Cell 2008
Dobox4	GGCTCTGA	TCAGAGCC	530	0.4267	Berger et al., Cell 2008
Dobox4	AAAGCCCC	GGGGCTTT	542	0.44595	Berger et al., Cell 2008
Zbtb7b	AAAGCCCC	GGGGCTTT	542	0.427564	Badis et al., Science 2009
Plagl1	AAAGCCCC	GGGGCTTT	542	0.426733	Badis et al., Science 2009
Zif268	AAGCCCCC	GGGGGCTT	543	0.4337	Berger et al., Nat Biotech 2006
Pitx2	AAGCCCCC	GGGGGCTT	543	0.42042	Berger et al., Cell 2008
Pitx1	AAGCCCCC	GGGGGCTT	543	0.41918	Berger et al., Cell 2008
Dobox4	AAGCCCCC	GGGGGCTT	543	0.40855	Berger et al., Cell 2008
Pitx3	AAGCCCCC	GGGGGCTT	543	0.43565	Berger et al., Cell 2008
Egr1	AAGCCCCC	GGGGGCTT	543	0.41395	Badis et al., Science 2009
Zfp281	AAGCCCCC	GGGGGCTT	543	0.465155	Badis et al., Science 2009
Zfp740	AAGCCCCC	GGGGGCTT	543	0.444988	Badis et al., Science 2009
Zbtb7b	AAGCCCCC	GGGGGCTT	543	0.490759	Badis et al., Science 2009
Plagl1	AAGCCCCC	GGGGGCTT	543	0.465903	Badis et al., Science 2009
Zif268	AGCCCCCG	CGGGGGCT	544	0.45017	Berger et al., Nat Biotech 2006
Egr1	AGCCCCCG	CGGGGGCT	544	0.450379	Badis et al., Science 2009
Zbtb7b	AGCCCCCG	CGGGGGCT	544	0.464862	Badis et al., Science 2009
Plagl1	AGCCCCCG	CGGGGGCT	544	0.45638	Badis et al., Science 2009
Zif268	GCCCCCGT	ACGGGGGC	545	0.47822	Berger et al., Nat Biotech 2006
Egr1	GCCCCCGT	ACGGGGGC	545	0.469501	Badis et al., Science 2009
Zfp281	GCCCCCGT	ACGGGGGC	545	0.409632	Badis et al., Science 2009
Zbtb7b	GCCCCCGT	ACGGGGGC	545	0.456985	Badis et al., Science 2009
Plagl1	GCCCCCGT	ACGGGGGC	545	0.468243	Badis et al., Science 2009
Zif268	CCCCCGTG	CACGGGGG	546	0.45218	Berger et al., Nat Biotech 2006
Zic3	CCCCCGTG	CACGGGGG	546	0.458283	Badis et al., Science 2009
Egr1	CCCCCGTG	CACGGGGG	546	0.438525	Badis et al., Science 2009
Zfp281	CCCCCGTG	CACGGGGG	546	0.435357	Badis et al., Science 2009
Zfp740	CCCCCGTG	CACGGGGG	546	0.422265	Badis et al., Science 2009
Zbtb7b	CCCCCGTG	CACGGGGG	546	0.453479	Badis et al., Science 2009
Zic2	CCCCCGTG	CACGGGGG	546	0.462984	Badis et al., Science 2009
Plagl1	CCCCCGTG	CACGGGGG	546	0.443709	Badis et al., Science 2009
Zic1	CCCCCGTG	CACGGGGG	546	0.450417	Badis et al., Science 2009
Bhlhb2	CCCCGTGA	TCACGGGG	547	0.41961	Badis et al., Science 2009
Bhlhb2	CCCGTGAG	CTCACGGG	548	0.45598	Badis et al., Science 2009
Dobox4	TGAGCCAT	ATGGCTCA	552	0.42749	Berger et al., Cell 2008
Plagl1	ATGGCCTC	GAGGCCAT	558	0.430069	Badis et al., Science 2009
Plagl1	TGGCCTCC	GGAGGCCA	559	0.437153	Badis et al., Science 2009
Plagl1	GGCCTCCA	TGGAGGCC	560	0.450513	Badis et al., Science 2009
Nr2f2	AAAGGGCA	TGCCCTTT	567	0.438949	Badis et al., Science 2009
Hic1	AAAGGGCA	TGCCCTTT	567	0.400971	Badis et al., Science 2009
Rara	AAAGGGCA	TGCCCTTT	567	0.436505	Badis et al., Science 2009
Hnf4a	AAAGGGCA	TGCCCTTT	567	0.449016	Badis et al., Science 2009
Esrra	AAAGGGCA	TGCCCTTT	567	0.438186	Badis et al., Science 2009
Esrra	AAGGGCAG	CTGCCCTT	568	0.435629	Badis et al., Science 2009
Evx2	GCGGTAAT	ATTACCGC	575	0.40784	Berger et al., Cell 2008
Hoxb3	GCGGTAAT	ATTACCGC	575	0.40863	Berger et al., Cell 2008
Bsx	GCGGTAAT	ATTACCGC	575	0.40741	Berger et al., Cell 2008
Barx1	GCGGTAAT	ATTACCGC	575	0.43933	Berger et al., Cell 2008
Gbx1	GCGGTAAT	ATTACCGC	575	0.41123	Berger et al., Cell 2008
Hoxb8	GCGGTAAT	ATTACCGC	575	0.405	Berger et al., Cell 2008
Hmx1	CGGTAATT	AATTACCG	576	0.42698	Berger et al., Cell 2008
Pou3f4	CGGTAATT	AATTACCG	576	0.41027	Berger et al., Cell 2008
Vax2	CGGTAATT	AATTACCG	576	0.45129	Berger et al., Cell 2008
Alx3	CGGTAATT	AATTACCG	576	0.46765	Berger et al., Cell 2008
Dlx4	CGGTAATT	AATTACCG	576	0.46271	Berger et al., Cell 2008
Hoxc4	CGGTAATT	AATTACCG	576	0.40343	Berger et al., Cell 2008
Lhx2	CGGTAATT	AATTACCG	576	0.45439	Berger et al., Cell 2008
Lbx2	CGGTAATT	AATTACCG	576	0.4194	Berger et al., Cell 2008
Hlxb9	CGGTAATT	AATTACCG	576	0.46629	Berger et al., Cell 2008
Ipf1	CGGTAATT	AATTACCG	576	0.45639	Berger et al., Cell 2008
Dlx2	CGGTAATT	AATTACCG	576	0.46928	Berger et al., Cell 2008
Pou3f2	CGGTAATT	AATTACCG	576	0.41466	Berger et al., Cell 2008
Pou3f1	CGGTAATT	AATTACCG	576	0.41406	Berger et al., Cell 2008
Lhx3	CGGTAATT	AATTACCG	576	0.45318	Berger et al., Cell 2008
Gbx2	CGGTAATT	AATTACCG	576	0.47299	Berger et al., Cell 2008
Evx2	CGGTAATT	AATTACCG	576	0.45605	Berger et al., Cell 2008
Cdx2	CGGTAATT	AATTACCG	576	0.42007	Berger et al., Cell 2008
Hoxc12	CGGTAATT	AATTACCG	576	0.40283	Berger et al., Cell 2008
Prrx2	CGGTAATT	AATTACCG	576	0.47481	Berger et al., Cell 2008
Hoxb3	CGGTAATT	AATTACCG	576	0.45591	Berger et al., Cell 2008
Bsx	CGGTAATT	AATTACCG	576	0.45926	Berger et al., Cell 2008
Nkx1-2	CGGTAATT	AATTACCG	576	0.4641	Berger et al., Cell 2008
Hoxd1	CGGTAATT	AATTACCG	576	0.44257	Berger et al., Cell 2008
Vsx1	CGGTAATT	AATTACCG	576	0.47252	Berger et al., Cell 2008
Uncx4.1	CGGTAATT	AATTACCG	576	0.46316	Berger et al., Cell 2008
Hoxb4	CGGTAATT	AATTACCG	576	0.45124	Berger et al., Cell 2008
Barhl2	CGGTAATT	AATTACCG	576	0.42719	Berger et al., Cell 2008
Pou6f1	CGGTAATT	AATTACCG	576	0.41178	Berger et al., Cell 2008
Phox2b	CGGTAATT	AATTACCG	576	0.47027	Berger et al., Cell 2008
Barx2	CGGTAATT	AATTACCG	576	0.46025	Berger et al., Cell 2008
Arx	CGGTAATT	AATTACCG	576	0.45995	Berger et al., Cell 2008
Dlx3	CGGTAATT	AATTACCG	576	0.47157	Berger et al., Cell 2008
Msx2	CGGTAATT	AATTACCG	576	0.47492	Berger et al., Cell 2008
Hmx3	CGGTAATT	AATTACCG	576	0.40914	Berger et al., Cell 2008
Pou1f1	CGGTAATT	AATTACCG	576	0.40861	Berger et al., Cell 2008
Evx1	CGGTAATT	AATTACCG	576	0.45214	Berger et al., Cell 2008
En2	CGGTAATT	AATTACCG	576	0.46738	Berger et al., Cell 2008
Hoxa7	CGGTAATT	AATTACCG	576	0.45344	Berger et al., Cell 2008
Barhl1	CGGTAATT	AATTACCG	576	0.44773	Berger et al., Cell 2008
En1	CGGTAATT	AATTACCG	576	0.4557	Berger et al., Cell 2008
Hoxd8	CGGTAATT	AATTACCG	576	0.45011	Berger et al., Cell 2008
Isl2	CGGTAATT	AATTACCG	576	0.41764	Berger et al., Cell 2008
Msx3	CGGTAATT	AATTACCG	576	0.47538	Berger et al., Cell 2008
Prop1	CGGTAATT	AATTACCG	576	0.45984	Berger et al., Cell 2008
Hoxa2	CGGTAATT	AATTACCG	576	0.44447	Berger et al., Cell 2008
Lhx9	CGGTAATT	AATTACCG	576	0.44805	Berger et al., Cell 2008
Hoxd12	CGGTAATT	AATTACCG	576	0.40829	Berger et al., Cell 2008
Pou2f3	CGGTAATT	AATTACCG	576	0.4277	Berger et al., Cell 2008
Barx1	CGGTAATT	AATTACCG	576	0.4776	Berger et al., Cell 2008
Hoxa6	CGGTAATT	AATTACCG	576	0.45836	Berger et al., Cell 2008
Lhx8	CGGTAATT	AATTACCG	576	0.44971	Berger et al., Cell 2008
Alx4	CGGTAATT	AATTACCG	576	0.46206	Berger et al., Cell 2008
Lmx1a	CGGTAATT	AATTACCG	576	0.40383	Berger et al., Cell 2008
Hoxa5	CGGTAATT	AATTACCG	576	0.43013	Berger et al., Cell 2008
Pou2f2	CGGTAATT	AATTACCG	576	0.4184	Berger et al., Cell 2008
Hoxa4	CGGTAATT	AATTACCG	576	0.45236	Berger et al., Cell 2008
Hoxc9	CGGTAATT	AATTACCG	576	0.41778	Berger et al., Cell 2008
Nkx6-1	CGGTAATT	AATTACCG	576	0.42409	Berger et al., Cell 2008
Emx2	CGGTAATT	AATTACCG	576	0.4532	Berger et al., Cell 2008
Dlx1	CGGTAATT	AATTACCG	576	0.46064	Berger et al., Cell 2008
Gbx1	CGGTAATT	AATTACCG	576	0.47428	Berger et al., Cell 2008
Hoxb7	CGGTAATT	AATTACCG	576	0.4201	Berger et al., Cell 2008
Hoxb9	CGGTAATT	AATTACCG	576	0.41283	Berger et al., Cell 2008
Cart1	CGGTAATT	AATTACCG	576	0.45671	Berger et al., Cell 2008
Lhx5	CGGTAATT	AATTACCG	576	0.46318	Berger et al., Cell 2008
Hoxa9	CGGTAATT	AATTACCG	576	0.41247	Berger et al., Cell 2008
Hoxb5	CGGTAATT	AATTACCG	576	0.46184	Berger et al., Cell 2008
Vax1	CGGTAATT	AATTACCG	576	0.45491	Berger et al., Cell 2008
Hoxa10	CGGTAATT	AATTACCG	576	0.40142	Berger et al., Cell 2008
Dbx2	CGGTAATT	AATTACCG	576	0.45405	Berger et al., Cell 2008
Nkx1-1	CGGTAATT	AATTACCG	576	0.4734	Berger et al., Cell 2008
Phox2a	CGGTAATT	AATTACCG	576	0.4644	Berger et al., Cell 2008
Dlx5	CGGTAATT	AATTACCG	576	0.47658	Berger et al., Cell 2008
Meox1	CGGTAATT	AATTACCG	576	0.44565	Berger et al., Cell 2008
Msx1	CGGTAATT	AATTACCG	576	0.47262	Berger et al., Cell 2008
Otp	CGGTAATT	AATTACCG	576	0.45676	Berger et al., Cell 2008
Nkx6-3	CGGTAATT	AATTACCG	576	0.42358	Berger et al., Cell 2008
Cdx1	CGGTAATT	AATTACCG	576	0.44487	Berger et al., Cell 2008
Hoxd3	CGGTAATT	AATTACCG	576	0.45353	Berger et al., Cell 2008
Hoxc8	CGGTAATT	AATTACCG	576	0.448	Berger et al., Cell 2008
Isx	CGGTAATT	AATTACCG	576	0.47659	Berger et al., Cell 2008
Hoxc10	CGGTAATT	AATTACCG	576	0.43127	Berger et al., Cell 2008
Pax4	CGGTAATT	AATTACCG	576	0.40298	Berger et al., Cell 2008
Pax7	CGGTAATT	AATTACCG	576	0.4508	Berger et al., Cell 2008
Esx1	CGGTAATT	AATTACCG	576	0.45582	Berger et al., Cell 2008
Hoxc5	CGGTAATT	AATTACCG	576	0.43855	Berger et al., Cell 2008
Rax	CGGTAATT	AATTACCG	576	0.47226	Berger et al., Cell 2008
Pou2f1	CGGTAATT	AATTACCG	576	0.43249	Berger et al., Cell 2008
Lhx6	CGGTAATT	AATTACCG	576	0.43736	Berger et al., Cell 2008
Shox2	CGGTAATT	AATTACCG	576	0.45764	Berger et al., Cell 2008
Hoxb6	CGGTAATT	AATTACCG	576	0.41882	Berger et al., Cell 2008
Hoxc6	CGGTAATT	AATTACCG	576	0.41436	Berger et al., Cell 2008
Lhx4	CGGTAATT	AATTACCG	576	0.45474	Berger et al., Cell 2008
Lhx1	CGGTAATT	AATTACCG	576	0.46197	Berger et al., Cell 2008
Hoxb8	CGGTAATT	AATTACCG	576	0.44064	Berger et al., Cell 2008
Hoxa1	CGGTAATT	AATTACCG	576	0.43757	Berger et al., Cell 2008
Prrx1	CGGTAATT	AATTACCG	576	0.46831	Berger et al., Cell 2008
Hoxa3	CGGTAATT	AATTACCG	576	0.447256	Badis et al., Science 2009
Vax2	GGTAATTT	AAATTACC	577	0.43424	Berger et al., Cell 2008
Alx3	GGTAATTT	AAATTACC	577	0.42814	Berger et al., Cell 2008
Dlx4	GGTAATTT	AAATTACC	577	0.44304	Berger et al., Cell 2008
Hoxc4	GGTAATTT	AAATTACC	577	0.4037	Berger et al., Cell 2008
Hoxd10	GGTAATTT	AAATTACC	577	0.41567	Berger et al., Cell 2008
Hlxb9	GGTAATTT	AAATTACC	577	0.41225	Berger et al., Cell 2008
Ipf1	GGTAATTT	AAATTACC	577	0.41395	Berger et al., Cell 2008
Dlx2	GGTAATTT	AAATTACC	577	0.43743	Berger et al., Cell 2008
Pou3f2	GGTAATTT	AAATTACC	577	0.41283	Berger et al., Cell 2008
Lhx3	GGTAATTT	AAATTACC	577	0.4137	Berger et al., Cell 2008
Gbx2	GGTAATTT	AAATTACC	577	0.43071	Berger et al., Cell 2008
Evx2	GGTAATTT	AAATTACC	577	0.41519	Berger et al., Cell 2008
Cdx2	GGTAATTT	AAATTACC	577	0.43305	Berger et al., Cell 2008
Prrx2	GGTAATTT	AAATTACC	577	0.43295	Berger et al., Cell 2008
Hoxb3	GGTAATTT	AAATTACC	577	0.42684	Berger et al., Cell 2008
Bsx	GGTAATTT	AAATTACC	577	0.40118	Berger et al., Cell 2008
Nkx1-2	GGTAATTT	AAATTACC	577	0.40328	Berger et al., Cell 2008
Hoxd1	GGTAATTT	AAATTACC	577	0.44061	Berger et al., Cell 2008
Vsx1	GGTAATTT	AAATTACC	577	0.42514	Berger et al., Cell 2008
Uncx4.1	GGTAATTT	AAATTACC	577	0.42673	Berger et al., Cell 2008
Hoxb4	GGTAATTT	AAATTACC	577	0.40239	Berger et al., Cell 2008
Phox2b	GGTAATTT	AAATTACC	577	0.44955	Berger et al., Cell 2008
Arx	GGTAATTT	AAATTACC	577	0.42915	Berger et al., Cell 2008
Dlx3	GGTAATTT	AAATTACC	577	0.44138	Berger et al., Cell 2008
Msx2	GGTAATTT	AAATTACC	577	0.43542	Berger et al., Cell 2008
Evx1	GGTAATTT	AAATTACC	577	0.41313	Berger et al., Cell 2008
En2	GGTAATTT	AAATTACC	577	0.43605	Berger et al., Cell 2008
Hoxa7	GGTAATTT	AAATTACC	577	0.40903	Berger et al., Cell 2008
Hoxd8	GGTAATTT	AAATTACC	577	0.40876	Berger et al., Cell 2008
Msx3	GGTAATTT	AAATTACC	577	0.44138	Berger et al., Cell 2008
Hoxa2	GGTAATTT	AAATTACC	577	0.45205	Berger et al., Cell 2008
Hoxd12	GGTAATTT	AAATTACC	577	0.41226	Berger et al., Cell 2008
Pou2f3	GGTAATTT	AAATTACC	577	0.42504	Berger et al., Cell 2008
Barx1	GGTAATTT	AAATTACC	577	0.40497	Berger et al., Cell 2008
Hoxa6	GGTAATTT	AAATTACC	577	0.42867	Berger et al., Cell 2008
Lhx8	GGTAATTT	AAATTACC	577	0.40735	Berger et al., Cell 2008
Alx4	GGTAATTT	AAATTACC	577	0.42571	Berger et al., Cell 2008
Lmx1a	GGTAATTT	AAATTACC	577	0.41129	Berger et al., Cell 2008
Hoxa5	GGTAATTT	AAATTACC	577	0.43126	Berger et al., Cell 2008
Pou2f2	GGTAATTT	AAATTACC	577	0.41855	Berger et al., Cell 2008
Nkx6-1	GGTAATTT	AAATTACC	577	0.41823	Berger et al., Cell 2008
Emx2	GGTAATTT	AAATTACC	577	0.41991	Berger et al., Cell 2008
Dlx1	GGTAATTT	AAATTACC	577	0.43733	Berger et al., Cell 2008
Gbx1	GGTAATTT	AAATTACC	577	0.43776	Berger et al., Cell 2008
Lhx5	GGTAATTT	AAATTACC	577	0.41769	Berger et al., Cell 2008
Hoxa9	GGTAATTT	AAATTACC	577	0.40089	Berger et al., Cell 2008
Hoxb5	GGTAATTT	AAATTACC	577	0.40435	Berger et al., Cell 2008
Vax1	GGTAATTT	AAATTACC	577	0.43565	Berger et al., Cell 2008
Dbx2	GGTAATTT	AAATTACC	577	0.41631	Berger et al., Cell 2008
Phox2a	GGTAATTT	AAATTACC	577	0.45145	Berger et al., Cell 2008
Dlx5	GGTAATTT	AAATTACC	577	0.4608	Berger et al., Cell 2008
Meox1	GGTAATTT	AAATTACC	577	0.42289	Berger et al., Cell 2008
Msx1	GGTAATTT	AAATTACC	577	0.42335	Berger et al., Cell 2008
Otp	GGTAATTT	AAATTACC	577	0.41055	Berger et al., Cell 2008
Nkx6-3	GGTAATTT	AAATTACC	577	0.41413	Berger et al., Cell 2008
Cdx1	GGTAATTT	AAATTACC	577	0.43448	Berger et al., Cell 2008
Hoxd3	GGTAATTT	AAATTACC	577	0.42932	Berger et al., Cell 2008
Isx	GGTAATTT	AAATTACC	577	0.44613	Berger et al., Cell 2008
Hoxc10	GGTAATTT	AAATTACC	577	0.42466	Berger et al., Cell 2008
Pax4	GGTAATTT	AAATTACC	577	0.40879	Berger et al., Cell 2008
Pax7	GGTAATTT	AAATTACC	577	0.42943	Berger et al., Cell 2008
Esx1	GGTAATTT	AAATTACC	577	0.41	Berger et al., Cell 2008
Rax	GGTAATTT	AAATTACC	577	0.43263	Berger et al., Cell 2008
Pou2f1	GGTAATTT	AAATTACC	577	0.42876	Berger et al., Cell 2008
Shox2	GGTAATTT	AAATTACC	577	0.43059	Berger et al., Cell 2008
Hoxb6	GGTAATTT	AAATTACC	577	0.41112	Berger et al., Cell 2008
Lhx4	GGTAATTT	AAATTACC	577	0.42279	Berger et al., Cell 2008
Lhx1	GGTAATTT	AAATTACC	577	0.41019	Berger et al., Cell 2008
Hoxb8	GGTAATTT	AAATTACC	577	0.42281	Berger et al., Cell 2008
Prrx1	GGTAATTT	AAATTACC	577	0.44133	Berger et al., Cell 2008
Hoxa3	GGTAATTT	AAATTACC	577	0.415186	Badis et al., Science 2009
Dlx4	GTAATTTT	AAAATTAC	578	0.42946	Berger et al., Cell 2008
Dlx2	GTAATTTT	AAAATTAC	578	0.40956	Berger et al., Cell 2008
Phox2b	GTAATTTT	AAAATTAC	578	0.40503	Berger et al., Cell 2008
Arx	GTAATTTT	AAAATTAC	578	0.40038	Berger et al., Cell 2008
Dlx3	GTAATTTT	AAAATTAC	578	0.41716	Berger et al., Cell 2008
Dlx1	GTAATTTT	AAAATTAC	578	0.42479	Berger et al., Cell 2008
Gbx1	GTAATTTT	AAAATTAC	578	0.40156	Berger et al., Cell 2008
Dlx5	GTAATTTT	AAAATTAC	578	0.42495	Berger et al., Cell 2008
Shox2	GTAATTTT	AAAATTAC	578	0.40139	Berger et al., Cell 2008
Mafk	GTAATTTT	AAAATTAC	578	0.417455	Badis et al., Science 2009
Pou3f4	TAATTTTT	AAAAATTA	579	0.43378	Berger et al., Cell 2008
Alx3	TAATTTTT	AAAAATTA	579	0.45011	Berger et al., Cell 2008
Dlx4	TAATTTTT	AAAAATTA	579	0.42783	Berger et al., Cell 2008
Hoxd11	TAATTTTT	AAAAATTA	579	0.40327	Berger et al., Cell 2008
Hoxd10	TAATTTTT	AAAAATTA	579	0.40466	Berger et al., Cell 2008
Hlxb9	TAATTTTT	AAAAATTA	579	0.40067	Berger et al., Cell 2008
Ipf1	TAATTTTT	AAAAATTA	579	0.40132	Berger et al., Cell 2008
Dlx2	TAATTTTT	AAAAATTA	579	0.41752	Berger et al., Cell 2008
Pou3f2	TAATTTTT	AAAAATTA	579	0.44767	Berger et al., Cell 2008
Pou3f1	TAATTTTT	AAAAATTA	579	0.42712	Berger et al., Cell 2008
Lhx3	TAATTTTT	AAAAATTA	579	0.41935	Berger et al., Cell 2008
Prrx2	TAATTTTT	AAAAATTA	579	0.42231	Berger et al., Cell 2008
Vsx1	TAATTTTT	AAAAATTA	579	0.43037	Berger et al., Cell 2008
Uncx4.1	TAATTTTT	AAAAATTA	579	0.42852	Berger et al., Cell 2008
Pou6f1	TAATTTTT	AAAAATTA	579	0.43156	Berger et al., Cell 2008
Phox2b	TAATTTTT	AAAAATTA	579	0.44007	Berger et al., Cell 2008
Arx	TAATTTTT	AAAAATTA	579	0.4375	Berger et al., Cell 2008
Dlx3	TAATTTTT	AAAAATTA	579	0.41975	Berger et al., Cell 2008
Msx2	TAATTTTT	AAAAATTA	579	0.40779	Berger et al., Cell 2008
Pou1f1	TAATTTTT	AAAAATTA	579	0.45369	Berger et al., Cell 2008
En2	TAATTTTT	AAAAATTA	579	0.40159	Berger et al., Cell 2008
En1	TAATTTTT	AAAAATTA	579	0.40626	Berger et al., Cell 2008
Hoxd8	TAATTTTT	AAAAATTA	579	0.40427	Berger et al., Cell 2008
Msx3	TAATTTTT	AAAAATTA	579	0.41612	Berger et al., Cell 2008
Hoxd12	TAATTTTT	AAAAATTA	579	0.41149	Berger et al., Cell 2008
Pou2f3	TAATTTTT	AAAAATTA	579	0.41607	Berger et al., Cell 2008
Alx4	TAATTTTT	AAAAATTA	579	0.4333	Berger et al., Cell 2008
Lmx1a	TAATTTTT	AAAAATTA	579	0.4065	Berger et al., Cell 2008
Pou2f2	TAATTTTT	AAAAATTA	579	0.43365	Berger et al., Cell 2008
Dlx1	TAATTTTT	AAAAATTA	579	0.4316	Berger et al., Cell 2008
Gbx1	TAATTTTT	AAAAATTA	579	0.42689	Berger et al., Cell 2008
Cart1	TAATTTTT	AAAAATTA	579	0.41173	Berger et al., Cell 2008
Lhx5	TAATTTTT	AAAAATTA	579	0.40943	Berger et al., Cell 2008
Hoxa9	TAATTTTT	AAAAATTA	579	0.41594	Berger et al., Cell 2008
Phox2a	TAATTTTT	AAAAATTA	579	0.42935	Berger et al., Cell 2008
Pax6	TAATTTTT	AAAAATTA	579	0.41556	Berger et al., Cell 2008
Dlx5	TAATTTTT	AAAAATTA	579	0.40835	Berger et al., Cell 2008
Msx1	TAATTTTT	AAAAATTA	579	0.43347	Berger et al., Cell 2008
Otp	TAATTTTT	AAAAATTA	579	0.40169	Berger et al., Cell 2008
Isx	TAATTTTT	AAAAATTA	579	0.43014	Berger et al., Cell 2008
Hoxa11	TAATTTTT	AAAAATTA	579	0.42871	Berger et al., Cell 2008
Pax4	TAATTTTT	AAAAATTA	579	0.40582	Berger et al., Cell 2008
Pax7	TAATTTTT	AAAAATTA	579	0.44107	Berger et al., Cell 2008
Esx1	TAATTTTT	AAAAATTA	579	0.43642	Berger et al., Cell 2008
Rax	TAATTTTT	AAAAATTA	579	0.43878	Berger et al., Cell 2008
Pou2f1	TAATTTTT	AAAAATTA	579	0.43507	Berger et al., Cell 2008
Lhx6	TAATTTTT	AAAAATTA	579	0.40766	Berger et al., Cell 2008
Shox2	TAATTTTT	AAAAATTA	579	0.42036	Berger et al., Cell 2008
Lhx1	TAATTTTT	AAAAATTA	579	0.41312	Berger et al., Cell 2008
Prrx1	TAATTTTT	AAAAATTA	579	0.42903	Berger et al., Cell 2008
Mafk	TAATTTTT	AAAAATTA	579	0.436652	Badis et al., Science 2009
Elf3	TAATTTTT	AAAAATTA	579	0.41671	Wei et al., EMBO J 2010
Mafk	AATTTTTT	AAAAAATT	580	0.461431	Badis et al., Science 2009
Zfp105	ATTTTTTT	AAAAAAAT	581	0.445084	Badis et al., Science 2009
Mafk	ATTTTTTT	AAAAAAAT	581	0.468434	Badis et al., Science 2009
Mafb	ATTTTTTT	AAAAAAAT	581	0.403374	Badis et al., Science 2009
Srf	ATTTTTTT	AAAAAAAT	581	0.413174	Badis et al., Science 2009
Elf3	ATTTTTTT	AAAAAAAT	581	0.403777	Badis et al., Science 2009
Elf3	ATTTTTTT	AAAAAAAT	581	0.41902	Wei et al., EMBO J 2010
Zfp105	TTTTTTTC	GAAAAAAA	582	0.455958	Badis et al., Science 2009
Mafk	TTTTTTTC	GAAAAAAA	582	0.452381	Badis et al., Science 2009
Srf	TTTTTTTC	GAAAAAAA	582	0.426232	Badis et al., Science 2009
Elf3	TTTTTTTC	GAAAAAAA	582	0.436438	Badis et al., Science 2009
Elf3	TTTTTTTC	GAAAAAAA	582	0.45762	Wei et al., EMBO J 2010
Mafk	TTTTTTCA	TGAAAAAA	583	0.438834	Badis et al., Science 2009
Mafk	TTTTTCAC	GTGAAAAA	584	0.400279	Badis et al., Science 2009
Mafk	TTTTCACA	TGTGAAAA	585	0.409045	Badis et al., Science 2009
Eomes	TTTTCACA	TGTGAAAA	585	0.449495	Badis et al., Science 2009
Irf4	TTTCACAT	ATGTGAAA	586	0.428619	Badis et al., Science 2009
Hoxd11	CACATAAA	TTTATGTG	589	0.41229	Berger et al., Cell 2008
Hoxb13	CACATAAA	TTTATGTG	589	0.45115	Berger et al., Cell 2008
Hoxc13	CACATAAA	TTTATGTG	589	0.45621	Berger et al., Cell 2008
Hoxd13	CACATAAA	TTTATGTG	589	0.4032	Berger et al., Cell 2008
Hoxa13	CACATAAA	TTTATGTG	589	0.44708	Berger et al., Cell 2008
Hoxc9	CACATAAA	TTTATGTG	589	0.40398	Berger et al., Cell 2008
Hoxb9	CACATAAA	TTTATGTG	589	0.40089	Berger et al., Cell 2008
Hoxa9	CACATAAA	TTTATGTG	589	0.4136	Berger et al., Cell 2008
Hoxc11	CACATAAA	TTTATGTG	589	0.4152	Berger et al., Cell 2008
Hoxa11	CACATAAA	TTTATGTG	589	0.43144	Berger et al., Cell 2008
Zscan4	CACATAAA	TTTATGTG	589	0.403127	Badis et al., Science 2009
Gm397	CACATAAA	TTTATGTG	589	0.405418	Badis et al., Science 2009
Pou4f3	ACATAAAT	ATTTATGT	590	0.42874	Berger et al., Cell 2008
Pou6f1	ACATAAAT	ATTTATGT	590	0.4103	Berger et al., Cell 2008
Irx3	ACATAAAT	ATTTATGT	590	0.41134	Berger et al., Cell 2008
Hoxc11	ACATAAAT	ATTTATGT	590	0.40222	Berger et al., Cell 2008
Irx2	ACATAAAT	ATTTATGT	590	0.41809	Berger et al., Cell 2008
Irx5	ACATAAAT	ATTTATGT	590	0.41317	Berger et al., Cell 2008
Tbp	ACATAAAT	ATTTATGT	590	0.412927	Badis et al., Science 2009
Pou3f4	CATAAATA	TATTTATG	591	0.44525	Berger et al., Cell 2008
Hoxd11	CATAAATA	TATTTATG	591	0.41637	Berger et al., Cell 2008
Pou4f3	CATAAATA	TATTTATG	591	0.47748	Berger et al., Cell 2008
Hoxd10	CATAAATA	TATTTATG	591	0.40013	Berger et al., Cell 2008
Pou3f2	CATAAATA	TATTTATG	591	0.41133	Berger et al., Cell 2008
Pou3f1	CATAAATA	TATTTATG	591	0.43687	Berger et al., Cell 2008
Cdx2	CATAAATA	TATTTATG	591	0.44762	Berger et al., Cell 2008
Hoxb13	CATAAATA	TATTTATG	591	0.44207	Berger et al., Cell 2008
Hoxc12	CATAAATA	TATTTATG	591	0.43164	Berger et al., Cell 2008
Pou6f1	CATAAATA	TATTTATG	591	0.43136	Berger et al., Cell 2008
Pou1f1	CATAAATA	TATTTATG	591	0.43	Berger et al., Cell 2008
Hoxc13	CATAAATA	TATTTATG	591	0.44745	Berger et al., Cell 2008
Hoxd12	CATAAATA	TATTTATG	591	0.4181	Berger et al., Cell 2008
Hoxd13	CATAAATA	TATTTATG	591	0.41031	Berger et al., Cell 2008
Hoxa13	CATAAATA	TATTTATG	591	0.45039	Berger et al., Cell 2008
Pou2f2	CATAAATA	TATTTATG	591	0.42465	Berger et al., Cell 2008
Hoxb9	CATAAATA	TATTTATG	591	0.41045	Berger et al., Cell 2008
Pou3f3	CATAAATA	TATTTATG	591	0.41625	Berger et al., Cell 2008
Hoxa10	CATAAATA	TATTTATG	591	0.44084	Berger et al., Cell 2008
Hoxc11	CATAAATA	TATTTATG	591	0.42286	Berger et al., Cell 2008
Cdx1	CATAAATA	TATTTATG	591	0.41574	Berger et al., Cell 2008
Hoxc10	CATAAATA	TATTTATG	591	0.40622	Berger et al., Cell 2008
Hoxa11	CATAAATA	TATTTATG	591	0.40927	Berger et al., Cell 2008
Pou2f1	CATAAATA	TATTTATG	591	0.41991	Berger et al., Cell 2008
Hoxb8	CATAAATA	TATTTATG	591	0.40624	Berger et al., Cell 2008
Foxk1	CATAAATA	TATTTATG	591	0.416147	Badis et al., Science 2009
Tbp	CATAAATA	TATTTATG	591	0.455172	Badis et al., Science 2009
Foxj3	CATAAATA	TATTTATG	591	0.459024	Badis et al., Science 2009
Foxl1	CATAAATA	TATTTATG	591	0.473608	Badis et al., Science 2009
Pou3f4	ATAAATAT	ATATTTAT	592	0.42198	Berger et al., Cell 2008
Pou4f3	ATAAATAT	ATATTTAT	592	0.47741	Berger et al., Cell 2008
Hoxd10	ATAAATAT	ATATTTAT	592	0.43505	Berger et al., Cell 2008
Pou3f2	ATAAATAT	ATATTTAT	592	0.40726	Berger et al., Cell 2008
Pou3f1	ATAAATAT	ATATTTAT	592	0.4372	Berger et al., Cell 2008
Cdx2	ATAAATAT	ATATTTAT	592	0.45182	Berger et al., Cell 2008
Hoxb13	ATAAATAT	ATATTTAT	592	0.45275	Berger et al., Cell 2008
Hoxc12	ATAAATAT	ATATTTAT	592	0.43958	Berger et al., Cell 2008
Pou6f1	ATAAATAT	ATATTTAT	592	0.40325	Berger et al., Cell 2008
Pou1f1	ATAAATAT	ATATTTAT	592	0.43366	Berger et al., Cell 2008
Hoxc13	ATAAATAT	ATATTTAT	592	0.45565	Berger et al., Cell 2008
Hoxd12	ATAAATAT	ATATTTAT	592	0.41873	Berger et al., Cell 2008
Pou2f3	ATAAATAT	ATATTTAT	592	0.40496	Berger et al., Cell 2008
Hoxd13	ATAAATAT	ATATTTAT	592	0.42214	Berger et al., Cell 2008
Hoxa13	ATAAATAT	ATATTTAT	592	0.45484	Berger et al., Cell 2008
Pou2f2	ATAAATAT	ATATTTAT	592	0.41213	Berger et al., Cell 2008
Pou3f3	ATAAATAT	ATATTTAT	592	0.42938	Berger et al., Cell 2008
Hoxa9	ATAAATAT	ATATTTAT	592	0.40518	Berger et al., Cell 2008
Hoxa10	ATAAATAT	ATATTTAT	592	0.41774	Berger et al., Cell 2008
Hlx1	ATAAATAT	ATATTTAT	592	0.42034	Berger et al., Cell 2008
Cdx1	ATAAATAT	ATATTTAT	592	0.40973	Berger et al., Cell 2008
Hoxa11	ATAAATAT	ATATTTAT	592	0.4118	Berger et al., Cell 2008
Pou2f1	ATAAATAT	ATATTTAT	592	0.4304	Berger et al., Cell 2008
Foxk1	ATAAATAT	ATATTTAT	592	0.433622	Badis et al., Science 2009
Tbp	ATAAATAT	ATATTTAT	592	0.479374	Badis et al., Science 2009
Foxj3	ATAAATAT	ATATTTAT	592	0.467979	Badis et al., Science 2009
Arid5a	ATAAATAT	ATATTTAT	592	0.421619	Badis et al., Science 2009
Foxl1	ATAAATAT	ATATTTAT	592	0.481471	Badis et al., Science 2009
Foxa2	ATAAATAT	ATATTTAT	592	0.439036	Badis et al., Science 2009
Arid3a	ATAAATAT	ATATTTAT	592	0.400042	Badis et al., Science 2009
Hoxd10	TAAATATA	TATATTTA	593	0.40234	Berger et al., Cell 2008
Hoxd13	TAAATATA	TATATTTA	593	0.41531	Berger et al., Cell 2008
Rhox11	TAAATATA	TATATTTA	593	0.42857	Berger et al., Cell 2008
Tbp	TAAATATA	TATATTTA	593	0.483188	Badis et al., Science 2009
Foxj3	TAAATATA	TATATTTA	593	0.429607	Badis et al., Science 2009
Arid5a	TAAATATA	TATATTTA	593	0.417692	Badis et al., Science 2009
Foxl1	TAAATATA	TATATTTA	593	0.46901	Badis et al., Science 2009
Foxa2	TAAATATA	TATATTTA	593	0.446787	Badis et al., Science 2009
Rhox11	AAATATAT	ATATATTT	594	0.42406	Berger et al., Cell 2008
Tbp	AAATATAT	ATATATTT	594	0.482689	Badis et al., Science 2009
Arid5a	AAATATAT	ATATATTT	594	0.419835	Badis et al., Science 2009
Foxl1	AAATATAT	ATATATTT	594	0.411484	Badis et al., Science 2009
Elf3	AAATATAT	ATATATTT	594	0.42691	Wei et al., EMBO J 2010
Six3	AATATATC	GATATATT	595	0.43117	Berger et al., Cell 2008
Tbp	AATATATC	GATATATT	595	0.450186	Badis et al., Science 2009
Six2	ATATATCG	CGATATAT	596	0.4259	Berger et al., Cell 2008
Six1	ATATATCG	CGATATAT	596	0.41043	Berger et al., Cell 2008
Rhox11	ATATATCG	CGATATAT	596	0.40893	Berger et al., Cell 2008
Six3	ATATATCG	CGATATAT	596	0.43669	Berger et al., Cell 2008
Six6	ATATATCG	CGATATAT	596	0.428385	Badis et al., Science 2009
Tbp	ATATATCG	CGATATAT	596	0.432236	Badis et al., Science 2009
Six2	TATATCGC	GCGATATA	597	0.40919	Berger et al., Cell 2008
Six1	TATATCGC	GCGATATA	597	0.41128	Berger et al., Cell 2008
Six3	TATATCGC	GCGATATA	597	0.4379	Berger et al., Cell 2008
Six6	TATATCGC	GCGATATA	597	0.418212	Badis et al., Science 2009
Six2	ATATCGCA	TGCGATAT	598	0.41671	Berger et al., Cell 2008
Six1	ATATCGCA	TGCGATAT	598	0.40562	Berger et al., Cell 2008
Six6	ATATCGCA	TGCGATAT	598	0.408775	Badis et al., Science 2009
Gata6	ATATCGCA	TGCGATAT	598	0.416916	Badis et al., Science 2009
Eomes	TATCGCAC	GTGCGATA	599	0.427671	Badis et al., Science 2009
Gata6	TATCGCAC	GTGCGATA	599	0.405718	Badis et al., Science 2009
Nkx2-3	TCGCACTT	AAGTGCGA	601	0.40808	Berger et al., Cell 2008
Nkx2-5	TCGCACTT	AAGTGCGA	601	0.41275	Berger et al., Cell 2008
Eomes	TCGCACTT	AAGTGCGA	601	0.468761	Badis et al., Science 2009
Hmx1	CGCACTTA	TAAGTGCG	602	0.43124	Berger et al., Cell 2008
Nkx2-4	CGCACTTA	TAAGTGCG	602	0.43568	Berger et al., Cell 2008
Nkx2-9	CGCACTTA	TAAGTGCG	602	0.46675	Berger et al., Cell 2008
Nkx2-6	CGCACTTA	TAAGTGCG	602	0.47894	Berger et al., Cell 2008
Hmx2	CGCACTTA	TAAGTGCG	602	0.42047	Berger et al., Cell 2008
Hmx3	CGCACTTA	TAAGTGCG	602	0.42013	Berger et al., Cell 2008
Titf1	CGCACTTA	TAAGTGCG	602	0.42541	Berger et al., Cell 2008
Nkx2-3	CGCACTTA	TAAGTGCG	602	0.48113	Berger et al., Cell 2008
Bapx1	CGCACTTA	TAAGTGCG	602	0.48315	Berger et al., Cell 2008
Nkx2-2	CGCACTTA	TAAGTGCG	602	0.46119	Berger et al., Cell 2008
Nkx2-5	CGCACTTA	TAAGTGCG	602	0.47643	Berger et al., Cell 2008
Nkx3-1	CGCACTTA	TAAGTGCG	602	0.47757	Badis et al., Science 2009
Hmx1	GCACTTAA	TTAAGTGC	603	0.48916	Berger et al., Cell 2008
Nkx2-4	GCACTTAA	TTAAGTGC	603	0.48126	Berger et al., Cell 2008
Nkx2-9	GCACTTAA	TTAAGTGC	603	0.48946	Berger et al., Cell 2008
Barhl2	GCACTTAA	TTAAGTGC	603	0.40251	Berger et al., Cell 2008
Nkx2-6	GCACTTAA	TTAAGTGC	603	0.49372	Berger et al., Cell 2008
Barx2	GCACTTAA	TTAAGTGC	603	0.43614	Berger et al., Cell 2008
Hmx2	GCACTTAA	TTAAGTGC	603	0.48714	Berger et al., Cell 2008
Hmx3	GCACTTAA	TTAAGTGC	603	0.48219	Berger et al., Cell 2008
Titf1	GCACTTAA	TTAAGTGC	603	0.47492	Berger et al., Cell 2008
Barhl1	GCACTTAA	TTAAGTGC	603	0.42413	Berger et al., Cell 2008
Isl2	GCACTTAA	TTAAGTGC	603	0.47189	Berger et al., Cell 2008
Hoxd12	GCACTTAA	TTAAGTGC	603	0.40398	Berger et al., Cell 2008
Barx1	GCACTTAA	TTAAGTGC	603	0.40199	Berger et al., Cell 2008
Nkx2-3	GCACTTAA	TTAAGTGC	603	0.48745	Berger et al., Cell 2008
Bapx1	GCACTTAA	TTAAGTGC	603	0.49619	Berger et al., Cell 2008
Nkx2-2	GCACTTAA	TTAAGTGC	603	0.48569	Berger et al., Cell 2008
Nkx2-5	GCACTTAA	TTAAGTGC	603	0.48912	Berger et al., Cell 2008
Nkx3-1	GCACTTAA	TTAAGTGC	603	0.492026	Badis et al., Science 2009
Hmx1	CACTTAAA	TTTAAGTG	604	0.48201	Berger et al., Cell 2008
Nkx2-4	CACTTAAA	TTTAAGTG	604	0.4805	Berger et al., Cell 2008
Nkx2-9	CACTTAAA	TTTAAGTG	604	0.48573	Berger et al., Cell 2008
Barhl2	CACTTAAA	TTTAAGTG	604	0.40898	Berger et al., Cell 2008
Nkx2-6	CACTTAAA	TTTAAGTG	604	0.49357	Berger et al., Cell 2008
Hmx2	CACTTAAA	TTTAAGTG	604	0.48326	Berger et al., Cell 2008
Hmx3	CACTTAAA	TTTAAGTG	604	0.4791	Berger et al., Cell 2008
Titf1	CACTTAAA	TTTAAGTG	604	0.48011	Berger et al., Cell 2008
Barhl1	CACTTAAA	TTTAAGTG	604	0.42207	Berger et al., Cell 2008
Isl2	CACTTAAA	TTTAAGTG	604	0.44651	Berger et al., Cell 2008
Nkx2-3	CACTTAAA	TTTAAGTG	604	0.49113	Berger et al., Cell 2008
Bapx1	CACTTAAA	TTTAAGTG	604	0.495	Berger et al., Cell 2008
Nkx2-2	CACTTAAA	TTTAAGTG	604	0.47918	Berger et al., Cell 2008
Nkx2-5	CACTTAAA	TTTAAGTG	604	0.47906	Berger et al., Cell 2008
Nkx3-1	CACTTAAA	TTTAAGTG	604	0.492561	Badis et al., Science 2009
Hmx1	ACTTAAAT	ATTTAAGT	605	0.43534	Berger et al., Cell 2008
Nkx2-4	ACTTAAAT	ATTTAAGT	605	0.41061	Berger et al., Cell 2008
Nkx2-9	ACTTAAAT	ATTTAAGT	605	0.4152	Berger et al., Cell 2008
Nkx2-6	ACTTAAAT	ATTTAAGT	605	0.44892	Berger et al., Cell 2008
Hmx2	ACTTAAAT	ATTTAAGT	605	0.45686	Berger et al., Cell 2008
Hmx3	ACTTAAAT	ATTTAAGT	605	0.44696	Berger et al., Cell 2008
Titf1	ACTTAAAT	ATTTAAGT	605	0.41971	Berger et al., Cell 2008
Nkx2-3	ACTTAAAT	ATTTAAGT	605	0.44156	Berger et al., Cell 2008
Bapx1	ACTTAAAT	ATTTAAGT	605	0.46813	Berger et al., Cell 2008
Nkx2-2	ACTTAAAT	ATTTAAGT	605	0.43539	Berger et al., Cell 2008
Nkx2-5	ACTTAAAT	ATTTAAGT	605	0.41561	Berger et al., Cell 2008
Nkx3-1	ACTTAAAT	ATTTAAGT	605	0.460733	Badis et al., Science 2009
Tbp	ACTTAAAT	ATTTAAGT	605	0.431608	Badis et al., Science 2009
Hmx1	CTTAAATG	CATTTAAG	606	0.41112	Berger et al., Cell 2008
Barhl2	CTTAAATG	CATTTAAG	606	0.44887	Berger et al., Cell 2008
Hmx2	CTTAAATG	CATTTAAG	606	0.42838	Berger et al., Cell 2008
Hmx3	CTTAAATG	CATTTAAG	606	0.41892	Berger et al., Cell 2008
Barhl1	CTTAAATG	CATTTAAG	606	0.44705	Berger et al., Cell 2008
Hmx1	TTAAATGA	TCATTTAA	607	0.40243	Berger et al., Cell 2008
Vax2	TTAAATGA	TCATTTAA	607	0.42666	Berger et al., Cell 2008
Hoxc4	TTAAATGA	TCATTTAA	607	0.43173	Berger et al., Cell 2008
Pou4f3	TTAAATGA	TCATTTAA	607	0.41675	Berger et al., Cell 2008
Hoxd10	TTAAATGA	TCATTTAA	607	0.41172	Berger et al., Cell 2008
Hoxb13	TTAAATGA	TCATTTAA	607	0.41056	Berger et al., Cell 2008
Nkx1-2	TTAAATGA	TCATTTAA	607	0.40295	Berger et al., Cell 2008
Hoxb4	TTAAATGA	TCATTTAA	607	0.42662	Berger et al., Cell 2008
Barhl2	TTAAATGA	TCATTTAA	607	0.43119	Berger et al., Cell 2008
Pou6f1	TTAAATGA	TCATTTAA	607	0.43389	Berger et al., Cell 2008
Hmx2	TTAAATGA	TCATTTAA	607	0.41841	Berger et al., Cell 2008
Hmx3	TTAAATGA	TCATTTAA	607	0.40541	Berger et al., Cell 2008
Hoxa7	TTAAATGA	TCATTTAA	607	0.42407	Berger et al., Cell 2008
Barhl1	TTAAATGA	TCATTTAA	607	0.45113	Berger et al., Cell 2008
Hoxc13	TTAAATGA	TCATTTAA	607	0.40322	Berger et al., Cell 2008
Nkx6-1	TTAAATGA	TCATTTAA	607	0.43222	Berger et al., Cell 2008
Emx2	TTAAATGA	TCATTTAA	607	0.41655	Berger et al., Cell 2008
Lhx5	TTAAATGA	TCATTTAA	607	0.40091	Berger et al., Cell 2008
Vax1	TTAAATGA	TCATTTAA	607	0.44334	Berger et al., Cell 2008
Dbx2	TTAAATGA	TCATTTAA	607	0.41592	Berger et al., Cell 2008
Meox1	TTAAATGA	TCATTTAA	607	0.40656	Berger et al., Cell 2008
Nkx6-3	TTAAATGA	TCATTTAA	607	0.42468	Berger et al., Cell 2008
Hoxd3	TTAAATGA	TCATTTAA	607	0.4067	Berger et al., Cell 2008
Pou2f1	TTAAATGA	TCATTTAA	607	0.40272	Berger et al., Cell 2008
Lhx1	TTAAATGA	TCATTTAA	607	0.40278	Berger et al., Cell 2008
Tbp	TTAAATGA	TCATTTAA	607	0.415312	Badis et al., Science 2009
Hbp1	TTAAATGA	TCATTTAA	607	0.432139	Badis et al., Science 2009
Hoxa3	TTAAATGA	TCATTTAA	607	0.407929	Badis et al., Science 2009
Pou4f3	TAAATGAA	TTCATTTA	608	0.40979	Berger et al., Cell 2008
Hbp1	TAAATGAA	TTCATTTA	608	0.455026	Badis et al., Science 2009
Pou3f4	AAATGAAT	ATTCATTT	609	0.41038	Berger et al., Cell 2008
Pou4f3	AAATGAAT	ATTCATTT	609	0.42	Berger et al., Cell 2008
Pou3f1	AAATGAAT	ATTCATTT	609	0.40913	Berger et al., Cell 2008
Pou2f2	AAATGAAT	ATTCATTT	609	0.40163	Berger et al., Cell 2008
Pou3f3	AAATGAAT	ATTCATTT	609	0.40605	Berger et al., Cell 2008
Pou2f1	AAATGAAT	ATTCATTT	609	0.40688	Berger et al., Cell 2008
Sox17	AAATGAAT	ATTCATTT	609	0.404087	Badis et al., Science 2009
Sox8	AAATGAAT	ATTCATTT	609	0.42953	Badis et al., Science 2009
Hbp1	AAATGAAT	ATTCATTT	609	0.470592	Badis et al., Science 2009
Pou3f4	AATGAATT	AATTCATT	610	0.44687	Berger et al., Cell 2008
Hoxc4	AATGAATT	AATTCATT	610	0.41567	Berger et al., Cell 2008
Pou4f3	AATGAATT	AATTCATT	610	0.46236	Berger et al., Cell 2008
Pou3f2	AATGAATT	AATTCATT	610	0.43482	Berger et al., Cell 2008
Pou3f1	AATGAATT	AATTCATT	610	0.45482	Berger et al., Cell 2008
Lhx3	AATGAATT	AATTCATT	610	0.4432	Berger et al., Cell 2008
Uncx4.1	AATGAATT	AATTCATT	610	0.43871	Berger et al., Cell 2008
Hoxb4	AATGAATT	AATTCATT	610	0.42222	Berger et al., Cell 2008
Pou6f1	AATGAATT	AATTCATT	610	0.40889	Berger et al., Cell 2008
Arx	AATGAATT	AATTCATT	610	0.40351	Berger et al., Cell 2008
Pou1f1	AATGAATT	AATTCATT	610	0.44038	Berger et al., Cell 2008
Pou2f3	AATGAATT	AATTCATT	610	0.41908	Berger et al., Cell 2008
Lmx1a	AATGAATT	AATTCATT	610	0.41664	Berger et al., Cell 2008
Pou2f2	AATGAATT	AATTCATT	610	0.42419	Berger et al., Cell 2008
Pou3f3	AATGAATT	AATTCATT	610	0.43546	Berger et al., Cell 2008
Lhx5	AATGAATT	AATTCATT	610	0.4302	Berger et al., Cell 2008
Dbx2	AATGAATT	AATTCATT	610	0.421	Berger et al., Cell 2008
Pou2f1	AATGAATT	AATTCATT	610	0.43531	Berger et al., Cell 2008
Lhx4	AATGAATT	AATTCATT	610	0.40705	Berger et al., Cell 2008
Lhx1	AATGAATT	AATTCATT	610	0.43329	Berger et al., Cell 2008
Prrx1	AATGAATT	AATTCATT	610	0.4092	Berger et al., Cell 2008
Sox14	AATGAATT	AATTCATT	610	0.433662	Badis et al., Science 2009
Bbx	AATGAATT	AATTCATT	610	0.400237	Badis et al., Science 2009
Sox17	AATGAATT	AATTCATT	610	0.46215	Badis et al., Science 2009
Sox7	AATGAATT	AATTCATT	610	0.42489	Badis et al., Science 2009
Sox8	AATGAATT	AATTCATT	610	0.470132	Badis et al., Science 2009
Hbp1	AATGAATT	AATTCATT	610	0.477343	Badis et al., Science 2009
Sox18	AATGAATT	AATTCATT	610	0.43532	Badis et al., Science 2009
Sox1	AATGAATT	AATTCATT	610	0.450812	Badis et al., Science 2009
Sox21	AATGAATT	AATTCATT	610	0.432825	Badis et al., Science 2009
Sox15	AATGAATT	AATTCATT	610	0.424531	Badis et al., Science 2009
Pou3f4	ATGAATTT	AAATTCAT	611	0.43426	Berger et al., Cell 2008
Pou4f3	ATGAATTT	AAATTCAT	611	0.45416	Berger et al., Cell 2008
Pou3f2	ATGAATTT	AAATTCAT	611	0.4125	Berger et al., Cell 2008
Pou3f1	ATGAATTT	AAATTCAT	611	0.43956	Berger et al., Cell 2008
Pou1f1	ATGAATTT	AAATTCAT	611	0.4098	Berger et al., Cell 2008
Pou2f2	ATGAATTT	AAATTCAT	611	0.41706	Berger et al., Cell 2008
Pou3f3	ATGAATTT	AAATTCAT	611	0.45048	Berger et al., Cell 2008
Pou2f1	ATGAATTT	AAATTCAT	611	0.40057	Berger et al., Cell 2008
Sox17	ATGAATTT	AAATTCAT	611	0.413524	Badis et al., Science 2009
Sox8	ATGAATTT	AAATTCAT	611	0.438141	Badis et al., Science 2009
Sox1	ATGAATTT	AAATTCAT	611	0.400702	Badis et al., Science 2009
Pou3f4	TGAATTTA	TAAATTCA	612	0.40578	Berger et al., Cell 2008
Pou4f3	TGAATTTA	TAAATTCA	612	0.41763	Berger et al., Cell 2008
Pou3f1	TGAATTTA	TAAATTCA	612	0.40852	Berger et al., Cell 2008
Pou3f3	TGAATTTA	TAAATTCA	612	0.40063	Berger et al., Cell 2008
Lhx3	AATTTAGA	TCTAAATT	614	0.40025	Berger et al., Cell 2008
En2	AATTTAGA	TCTAAATT	614	0.41187	Berger et al., Cell 2008
Msx3	AATTTAGA	TCTAAATT	614	0.40307	Berger et al., Cell 2008
Og2x	AATTTAGA	TCTAAATT	614	0.40216	Berger et al., Cell 2008
Lhx5	AATTTAGA	TCTAAATT	614	0.40409	Berger et al., Cell 2008
Otp	AATTTAGA	TCTAAATT	614	0.40224	Berger et al., Cell 2008
Pax7	AATTTAGA	TCTAAATT	614	0.40514	Berger et al., Cell 2008
Shox2	AATTTAGA	TCTAAATT	614	0.40053	Berger et al., Cell 2008
Lhx1	AATTTAGA	TCTAAATT	614	0.40151	Berger et al., Cell 2008
Smad3	TTTAGACA	TGTCTAAA	616	0.419239	Badis et al., Science 2009
Meis1	TTAGACAG	CTGTCTAA	617	0.40889	Berger et al., Cell 2008
Pknox1	TTAGACAG	CTGTCTAA	617	0.40565	Berger et al., Cell 2008
Pknox2	TTAGACAG	CTGTCTAA	617	0.43969	Berger et al., Cell 2008
Mrg1	TTAGACAG	CTGTCTAA	617	0.41416	Berger et al., Cell 2008
Tgif2	TTAGACAG	CTGTCTAA	617	0.42668	Berger et al., Cell 2008
Smad3	TTAGACAG	CTGTCTAA	617	0.408588	Badis et al., Science 2009
Tgif1	TAGACAGC	GCTGTCTA	618	0.40643	Berger et al., Cell 2008
Mrg1	TAGACAGC	GCTGTCTA	618	0.42048	Berger et al., Cell 2008
Tgif2	TAGACAGC	GCTGTCTA	618	0.41721	Berger et al., Cell 2008
Smad3	TAGACAGC	GCTGTCTA	618	0.420368	Badis et al., Science 2009
Tgif1	GACAGCAT	ATGCTGTC	620	0.42139	Berger et al., Cell 2008
Meis1	GACAGCAT	ATGCTGTC	620	0.42438	Berger et al., Cell 2008
Pknox1	GACAGCAT	ATGCTGTC	620	0.41957	Berger et al., Cell 2008
Pknox2	GACAGCAT	ATGCTGTC	620	0.442	Berger et al., Cell 2008
Mrg2	GACAGCAT	ATGCTGTC	620	0.419	Berger et al., Cell 2008
Mrg1	GACAGCAT	ATGCTGTC	620	0.42406	Berger et al., Cell 2008
Rhox11	ACAGCATG	CATGCTGT	621	0.43331	Berger et al., Cell 2008
Zic3	ACAGCATG	CATGCTGT	621	0.449959	Badis et al., Science 2009
Zic2	ACAGCATG	CATGCTGT	621	0.439047	Badis et al., Science 2009
Zic1	ACAGCATG	CATGCTGT	621	0.440324	Badis et al., Science 2009
Zic3	CAGCATGA	TCATGCTG	622	0.443091	Badis et al., Science 2009
Zic2	CAGCATGA	TCATGCTG	622	0.442079	Badis et al., Science 2009
Zic1	CAGCATGA	TCATGCTG	622	0.452418	Badis et al., Science 2009
Tgif1	GCATGACA	TGTCATGC	624	0.45165	Berger et al., Cell 2008
Meis1	GCATGACA	TGTCATGC	624	0.45366	Berger et al., Cell 2008
Pknox1	GCATGACA	TGTCATGC	624	0.43842	Berger et al., Cell 2008
Pknox2	GCATGACA	TGTCATGC	624	0.43338	Berger et al., Cell 2008
Mrg2	GCATGACA	TGTCATGC	624	0.4512	Berger et al., Cell 2008
Mrg1	GCATGACA	TGTCATGC	624	0.45151	Berger et al., Cell 2008
Tgif2	GCATGACA	TGTCATGC	624	0.44668	Berger et al., Cell 2008
Tgif1	CATGACAT	ATGTCATG	625	0.46633	Berger et al., Cell 2008
Irx6	CATGACAT	ATGTCATG	625	0.42214	Berger et al., Cell 2008
Meis1	CATGACAT	ATGTCATG	625	0.4768	Berger et al., Cell 2008
Irx4	CATGACAT	ATGTCATG	625	0.4088	Berger et al., Cell 2008
Pknox1	CATGACAT	ATGTCATG	625	0.46682	Berger et al., Cell 2008
Pknox2	CATGACAT	ATGTCATG	625	0.44898	Berger et al., Cell 2008
Mrg2	CATGACAT	ATGTCATG	625	0.47292	Berger et al., Cell 2008
Irx3	CATGACAT	ATGTCATG	625	0.42873	Berger et al., Cell 2008
Mrg1	CATGACAT	ATGTCATG	625	0.47168	Berger et al., Cell 2008
Irx2	CATGACAT	ATGTCATG	625	0.42639	Berger et al., Cell 2008
Irx5	CATGACAT	ATGTCATG	625	0.42782	Berger et al., Cell 2008
Tgif2	CATGACAT	ATGTCATG	625	0.46043	Berger et al., Cell 2008
Tgif1	ATGACATC	GATGTCAT	626	0.47757	Berger et al., Cell 2008
Meis1	ATGACATC	GATGTCAT	626	0.4783	Berger et al., Cell 2008
Cphx	ATGACATC	GATGTCAT	626	0.40662	Berger et al., Cell 2008
Pknox1	ATGACATC	GATGTCAT	626	0.47509	Berger et al., Cell 2008
Pknox2	ATGACATC	GATGTCAT	626	0.4695	Berger et al., Cell 2008
Mrg2	ATGACATC	GATGTCAT	626	0.47224	Berger et al., Cell 2008
Mrg1	ATGACATC	GATGTCAT	626	0.47886	Berger et al., Cell 2008
Tgif2	ATGACATC	GATGTCAT	626	0.4701	Berger et al., Cell 2008
Tgif1	TGACATCA	TGATGTCA	627	0.4461	Berger et al., Cell 2008
Pbx1	TGACATCA	TGATGTCA	627	0.4265	Berger et al., Cell 2008
Meis1	TGACATCA	TGATGTCA	627	0.45646	Berger et al., Cell 2008
Pknox1	TGACATCA	TGATGTCA	627	0.43509	Berger et al., Cell 2008
Pknox2	TGACATCA	TGATGTCA	627	0.43121	Berger et al., Cell 2008
Mrg2	TGACATCA	TGATGTCA	627	0.44776	Berger et al., Cell 2008
Mrg1	TGACATCA	TGATGTCA	627	0.4501	Berger et al., Cell 2008
Irx5	TGACATCA	TGATGTCA	627	0.41057	Berger et al., Cell 2008
Tgif2	TGACATCA	TGATGTCA	627	0.44896	Berger et al., Cell 2008
Jundm2	TGACATCA	TGATGTCA	627	0.485258	Badis et al., Science 2009
Lef1	ACATCAGA	TCTGATGT	629	0.402232	Badis et al., Science 2009
Hmx1	GAGTAATT	AATTACTC	637	0.42016	Berger et al., Cell 2008
Vax2	GAGTAATT	AATTACTC	637	0.45933	Berger et al., Cell 2008
Alx3	GAGTAATT	AATTACTC	637	0.46017	Berger et al., Cell 2008
Dlx4	GAGTAATT	AATTACTC	637	0.4785	Berger et al., Cell 2008
Hoxc4	GAGTAATT	AATTACTC	637	0.45442	Berger et al., Cell 2008
Lhx2	GAGTAATT	AATTACTC	637	0.44712	Berger et al., Cell 2008
Rhox6	GAGTAATT	AATTACTC	637	0.41587	Berger et al., Cell 2008
Lbx2	GAGTAATT	AATTACTC	637	0.42139	Berger et al., Cell 2008
Hlxb9	GAGTAATT	AATTACTC	637	0.46339	Berger et al., Cell 2008
Ipf1	GAGTAATT	AATTACTC	637	0.45598	Berger et al., Cell 2008
Dlx2	GAGTAATT	AATTACTC	637	0.47444	Berger et al., Cell 2008
Gsh2	GAGTAATT	AATTACTC	637	0.42452	Berger et al., Cell 2008
Pou3f2	GAGTAATT	AATTACTC	637	0.40719	Berger et al., Cell 2008
Lhx3	GAGTAATT	AATTACTC	637	0.45534	Berger et al., Cell 2008
Gbx2	GAGTAATT	AATTACTC	637	0.45997	Berger et al., Cell 2008
Evx2	GAGTAATT	AATTACTC	637	0.43163	Berger et al., Cell 2008
Cdx2	GAGTAATT	AATTACTC	637	0.44893	Berger et al., Cell 2008
Prrx2	GAGTAATT	AATTACTC	637	0.46522	Berger et al., Cell 2008
Hoxb3	GAGTAATT	AATTACTC	637	0.45298	Berger et al., Cell 2008
Bsx	GAGTAATT	AATTACTC	637	0.45135	Berger et al., Cell 2008
Nkx1-2	GAGTAATT	AATTACTC	637	0.45239	Berger et al., Cell 2008
Hoxd1	GAGTAATT	AATTACTC	637	0.44841	Berger et al., Cell 2008
Vsx1	GAGTAATT	AATTACTC	637	0.46235	Berger et al., Cell 2008
Uncx4.1	GAGTAATT	AATTACTC	637	0.45737	Berger et al., Cell 2008
Hoxb4	GAGTAATT	AATTACTC	637	0.44766	Berger et al., Cell 2008
Barhl2	GAGTAATT	AATTACTC	637	0.42264	Berger et al., Cell 2008
Phox2b	GAGTAATT	AATTACTC	637	0.45309	Berger et al., Cell 2008
Barx2	GAGTAATT	AATTACTC	637	0.44322	Berger et al., Cell 2008
Arx	GAGTAATT	AATTACTC	637	0.46261	Berger et al., Cell 2008
Dlx3	GAGTAATT	AATTACTC	637	0.47546	Berger et al., Cell 2008
Msx2	GAGTAATT	AATTACTC	637	0.47893	Berger et al., Cell 2008
Hmx3	GAGTAATT	AATTACTC	637	0.41223	Berger et al., Cell 2008
Evx1	GAGTAATT	AATTACTC	637	0.44899	Berger et al., Cell 2008
En2	GAGTAATT	AATTACTC	637	0.47036	Berger et al., Cell 2008
Hoxa7	GAGTAATT	AATTACTC	637	0.45678	Berger et al., Cell 2008
Barhl1	GAGTAATT	AATTACTC	637	0.42057	Berger et al., Cell 2008
En1	GAGTAATT	AATTACTC	637	0.47161	Berger et al., Cell 2008
Hoxd8	GAGTAATT	AATTACTC	637	0.43864	Berger et al., Cell 2008
Lmx1b	GAGTAATT	AATTACTC	637	0.41775	Berger et al., Cell 2008
Isl2	GAGTAATT	AATTACTC	637	0.41006	Berger et al., Cell 2008
Msx3	GAGTAATT	AATTACTC	637	0.47549	Berger et al., Cell 2008
Prop1	GAGTAATT	AATTACTC	637	0.44422	Berger et al., Cell 2008
Hoxa2	GAGTAATT	AATTACTC	637	0.466	Berger et al., Cell 2008
Lhx9	GAGTAATT	AATTACTC	637	0.45523	Berger et al., Cell 2008
Og2x	GAGTAATT	AATTACTC	637	0.4195	Berger et al., Cell 2008
Barx1	GAGTAATT	AATTACTC	637	0.4443	Berger et al., Cell 2008
Hoxa6	GAGTAATT	AATTACTC	637	0.45923	Berger et al., Cell 2008
Lhx8	GAGTAATT	AATTACTC	637	0.43703	Berger et al., Cell 2008
Alx4	GAGTAATT	AATTACTC	637	0.45906	Berger et al., Cell 2008
Lmx1a	GAGTAATT	AATTACTC	637	0.44984	Berger et al., Cell 2008
Hoxa5	GAGTAATT	AATTACTC	637	0.45058	Berger et al., Cell 2008
Hoxa4	GAGTAATT	AATTACTC	637	0.44159	Berger et al., Cell 2008
Hoxc9	GAGTAATT	AATTACTC	637	0.43638	Berger et al., Cell 2008
Nkx6-1	GAGTAATT	AATTACTC	637	0.45056	Berger et al., Cell 2008
Emx2	GAGTAATT	AATTACTC	637	0.45793	Berger et al., Cell 2008
Dlx1	GAGTAATT	AATTACTC	637	0.4699	Berger et al., Cell 2008
Gbx1	GAGTAATT	AATTACTC	637	0.46488	Berger et al., Cell 2008
Hoxb7	GAGTAATT	AATTACTC	637	0.45243	Berger et al., Cell 2008
Hoxb9	GAGTAATT	AATTACTC	637	0.42512	Berger et al., Cell 2008
Cart1	GAGTAATT	AATTACTC	637	0.45623	Berger et al., Cell 2008
Lhx5	GAGTAATT	AATTACTC	637	0.46023	Berger et al., Cell 2008
Hoxa9	GAGTAATT	AATTACTC	637	0.43573	Berger et al., Cell 2008
Hoxb5	GAGTAATT	AATTACTC	637	0.43078	Berger et al., Cell 2008
Vax1	GAGTAATT	AATTACTC	637	0.46967	Berger et al., Cell 2008
Hoxa10	GAGTAATT	AATTACTC	637	0.40222	Berger et al., Cell 2008
Dbx2	GAGTAATT	AATTACTC	637	0.4368	Berger et al., Cell 2008
Nkx1-1	GAGTAATT	AATTACTC	637	0.45442	Berger et al., Cell 2008
Phox2a	GAGTAATT	AATTACTC	637	0.45075	Berger et al., Cell 2008
Dlx5	GAGTAATT	AATTACTC	637	0.47791	Berger et al., Cell 2008
Meox1	GAGTAATT	AATTACTC	637	0.45628	Berger et al., Cell 2008
Msx1	GAGTAATT	AATTACTC	637	0.47562	Berger et al., Cell 2008
Otp	GAGTAATT	AATTACTC	637	0.45869	Berger et al., Cell 2008
Nkx6-3	GAGTAATT	AATTACTC	637	0.44604	Berger et al., Cell 2008
Cdx1	GAGTAATT	AATTACTC	637	0.44886	Berger et al., Cell 2008
Hoxd3	GAGTAATT	AATTACTC	637	0.45219	Berger et al., Cell 2008
Hoxc8	GAGTAATT	AATTACTC	637	0.44481	Berger et al., Cell 2008
Isx	GAGTAATT	AATTACTC	637	0.45725	Berger et al., Cell 2008
Hoxc10	GAGTAATT	AATTACTC	637	0.41445	Berger et al., Cell 2008
Hoxa11	GAGTAATT	AATTACTC	637	0.40559	Berger et al., Cell 2008
Pax4	GAGTAATT	AATTACTC	637	0.41807	Berger et al., Cell 2008
Pax7	GAGTAATT	AATTACTC	637	0.44562	Berger et al., Cell 2008
Esx1	GAGTAATT	AATTACTC	637	0.45811	Berger et al., Cell 2008
Hoxc5	GAGTAATT	AATTACTC	637	0.44798	Berger et al., Cell 2008
Rax	GAGTAATT	AATTACTC	637	0.46045	Berger et al., Cell 2008
Lhx6	GAGTAATT	AATTACTC	637	0.43387	Berger et al., Cell 2008
Shox2	GAGTAATT	AATTACTC	637	0.45957	Berger et al., Cell 2008
Hoxc6	GAGTAATT	AATTACTC	637	0.44825	Berger et al., Cell 2008
Lhx4	GAGTAATT	AATTACTC	637	0.45342	Berger et al., Cell 2008
Lhx1	GAGTAATT	AATTACTC	637	0.46115	Berger et al., Cell 2008
Hoxb8	GAGTAATT	AATTACTC	637	0.42456	Berger et al., Cell 2008
Hoxa1	GAGTAATT	AATTACTC	637	0.42818	Berger et al., Cell 2008
Prrx1	GAGTAATT	AATTACTC	637	0.47242	Berger et al., Cell 2008
Hoxa3	GAGTAATT	AATTACTC	637	0.442433	Badis et al., Science 2009
[truncated: 1,395 more rows]

## Sheet: TF sites hg19 R2 E>0.4
S2 Table. UNIPROBE analysis of transcription factor binding sites in human and mouse R2 sequences
Gene Match	K-mer	Reverse Complement	Position	Enrichment Score	Publication
Myf6	ACAACTGA	TCAGTTGT	0	0.428122	Badis et al., Science 2009
Myf6	CAACTGAC	GTCAGTTG	1	0.469781	Badis et al., Science 2009
Mybl1	CAACTGAC	GTCAGTTG	1	0.448371	Badis et al., Science 2009
Myb	CAACTGAC	GTCAGTTG	1	0.444159	Badis et al., Science 2009
Mybl1	AACTGACT	AGTCAGTT	2	0.415203	Badis et al., Science 2009
Myb	AACTGACT	AGTCAGTT	2	0.417761	Badis et al., Science 2009
Irx3	GCTTGTAT	ATACAAGC	25	0.40619	Berger et al., Cell 2008
Irx2	GCTTGTAT	ATACAAGC	25	0.40681	Berger et al., Cell 2008
Irx5	GCTTGTAT	ATACAAGC	25	0.41097	Berger et al., Cell 2008
Irx5	CTTGTATA	TATACAAG	26	0.4142	Berger et al., Cell 2008
Cdx2	TTGTATAA	TTATACAA	27	0.40495	Berger et al., Cell 2008
Obox6	GAGGGATT	AATCCCTC	39	0.44773	Berger et al., Cell 2008
Dmbx1	GAGGGATT	AATCCCTC	39	0.43123	Berger et al., Cell 2008
Gsc	GAGGGATT	AATCCCTC	39	0.4218	Berger et al., Cell 2008
Pitx2	GAGGGATT	AATCCCTC	39	0.43897	Berger et al., Cell 2008
Dobox5	GAGGGATT	AATCCCTC	39	0.45177	Berger et al., Cell 2008
Pitx1	GAGGGATT	AATCCCTC	39	0.44918	Berger et al., Cell 2008
Obox3	GAGGGATT	AATCCCTC	39	0.40427	Berger et al., Cell 2008
Crx	GAGGGATT	AATCCCTC	39	0.43372	Berger et al., Cell 2008
Obox1	GAGGGATT	AATCCCTC	39	0.46391	Berger et al., Cell 2008
Otx1	GAGGGATT	AATCCCTC	39	0.42363	Berger et al., Cell 2008
Pitx3	GAGGGATT	AATCCCTC	39	0.45591	Berger et al., Cell 2008
Otx2	GAGGGATT	AATCCCTC	39	0.42849	Berger et al., Cell 2008
Obox6	AGGGATTT	AAATCCCT	40	0.4403	Berger et al., Cell 2008
Dmbx1	AGGGATTT	AAATCCCT	40	0.43326	Berger et al., Cell 2008
Gsc	AGGGATTT	AAATCCCT	40	0.43293	Berger et al., Cell 2008
Pitx2	AGGGATTT	AAATCCCT	40	0.44432	Berger et al., Cell 2008
Dobox5	AGGGATTT	AAATCCCT	40	0.45146	Berger et al., Cell 2008
Pitx1	AGGGATTT	AAATCCCT	40	0.46051	Berger et al., Cell 2008
Crx	AGGGATTT	AAATCCCT	40	0.42914	Berger et al., Cell 2008
Obox1	AGGGATTT	AAATCCCT	40	0.46222	Berger et al., Cell 2008
Otx1	AGGGATTT	AAATCCCT	40	0.4364	Berger et al., Cell 2008
Dobox4	AGGGATTT	AAATCCCT	40	0.43328	Berger et al., Cell 2008
Pitx3	AGGGATTT	AAATCCCT	40	0.45515	Berger et al., Cell 2008
Otx2	AGGGATTT	AAATCCCT	40	0.43819	Berger et al., Cell 2008
Obox6	GGGATTTT	AAAATCCC	41	0.43732	Berger et al., Cell 2008
Pitx2	GGGATTTT	AAAATCCC	41	0.42261	Berger et al., Cell 2008
Dobox5	GGGATTTT	AAAATCCC	41	0.42538	Berger et al., Cell 2008
Pitx1	GGGATTTT	AAAATCCC	41	0.43892	Berger et al., Cell 2008
Crx	GGGATTTT	AAAATCCC	41	0.42142	Berger et al., Cell 2008
Obox1	GGGATTTT	AAAATCCC	41	0.45353	Berger et al., Cell 2008
Otx1	GGGATTTT	AAAATCCC	41	0.40372	Berger et al., Cell 2008
Pitx3	GGGATTTT	AAAATCCC	41	0.4382	Berger et al., Cell 2008
Otx2	GGGATTTT	AAAATCCC	41	0.40356	Berger et al., Cell 2008
Pitx3	GGATTTTT	AAAAATCC	42	0.40267	Berger et al., Cell 2008
Irf3	AAGAAGGA	TCCTTCTT	52	0.418743	Badis et al., Science 2009
Ehf	AGAAGGAA	TTCCTTCT	53	0.44877	Badis et al., Science 2009
Sfpi1	AGAAGGAA	TTCCTTCT	53	0.431681	Badis et al., Science 2009
Irf3	AGAAGGAA	TTCCTTCT	53	0.405233	Badis et al., Science 2009
Etv6	AGAAGGAA	TTCCTTCT	53	0.41961	Wei et al., EMBO J 2010
Elf5	AGAAGGAA	TTCCTTCT	53	0.47378	Wei et al., EMBO J 2010
Elf3	AGAAGGAA	TTCCTTCT	53	0.44945	Wei et al., EMBO J 2010
Sfpi1	AGAAGGAA	TTCCTTCT	53	0.44877	Wei et al., EMBO J 2010
Ehf	AGAAGGAA	TTCCTTCT	53	0.45804	Wei et al., EMBO J 2010
Ehf	GAAGGAAG	CTTCCTTC	54	0.46068	Badis et al., Science 2009
Sfpi1	GAAGGAAG	CTTCCTTC	54	0.444616	Badis et al., Science 2009
Elf3	GAAGGAAG	CTTCCTTC	54	0.401022	Badis et al., Science 2009
Elk3	GAAGGAAG	CTTCCTTC	54	0.40799	Wei et al., EMBO J 2010
Etv6	GAAGGAAG	CTTCCTTC	54	0.44634	Wei et al., EMBO J 2010
Fli1	GAAGGAAG	CTTCCTTC	54	0.41208	Wei et al., EMBO J 2010
Ets1	GAAGGAAG	CTTCCTTC	54	0.41492	Wei et al., EMBO J 2010
Erg	GAAGGAAG	CTTCCTTC	54	0.41402	Wei et al., EMBO J 2010
Elk1	GAAGGAAG	CTTCCTTC	54	0.4029	Wei et al., EMBO J 2010
Elf5	GAAGGAAG	CTTCCTTC	54	0.47394	Wei et al., EMBO J 2010
Elf3	GAAGGAAG	CTTCCTTC	54	0.45021	Wei et al., EMBO J 2010
Sfpi1	GAAGGAAG	CTTCCTTC	54	0.46214	Wei et al., EMBO J 2010
Ehf	GAAGGAAG	CTTCCTTC	54	0.46571	Wei et al., EMBO J 2010
Ehf	AAGGAAGA	TCTTCCTT	55	0.435124	Badis et al., Science 2009
Sfpi1	AAGGAAGA	TCTTCCTT	55	0.41054	Badis et al., Science 2009
Etv6	AAGGAAGA	TCTTCCTT	55	0.41071	Wei et al., EMBO J 2010
Elf5	AAGGAAGA	TCTTCCTT	55	0.46415	Wei et al., EMBO J 2010
Elf3	AAGGAAGA	TCTTCCTT	55	0.41945	Wei et al., EMBO J 2010
Sfpi1	AAGGAAGA	TCTTCCTT	55	0.41447	Wei et al., EMBO J 2010
Elf2	AAGGAAGA	TCTTCCTT	55	0.41002	Wei et al., EMBO J 2010
Ehf	AAGGAAGA	TCTTCCTT	55	0.44533	Wei et al., EMBO J 2010
Ehf	AGGAAGAA	TTCTTCCT	56	0.444102	Badis et al., Science 2009
Sfpi1	AGGAAGAA	TTCTTCCT	56	0.433661	Badis et al., Science 2009
Elf3	AGGAAGAA	TTCTTCCT	56	0.410315	Badis et al., Science 2009
Etv6	AGGAAGAA	TTCTTCCT	56	0.429	Wei et al., EMBO J 2010
Elf4	AGGAAGAA	TTCTTCCT	56	0.41915	Wei et al., EMBO J 2010
Elf5	AGGAAGAA	TTCTTCCT	56	0.4609	Wei et al., EMBO J 2010
Elf3	AGGAAGAA	TTCTTCCT	56	0.41624	Wei et al., EMBO J 2010
Sfpi1	AGGAAGAA	TTCTTCCT	56	0.43866	Wei et al., EMBO J 2010
Elf2	AGGAAGAA	TTCTTCCT	56	0.42495	Wei et al., EMBO J 2010
Ehf	AGGAAGAA	TTCTTCCT	56	0.44495	Wei et al., EMBO J 2010
Ehf	GGAAGAAT	ATTCTTCC	57	0.416093	Badis et al., Science 2009
Sfpi1	GGAAGAAT	ATTCTTCC	57	0.415997	Badis et al., Science 2009
Etv6	GGAAGAAT	ATTCTTCC	57	0.42348	Wei et al., EMBO J 2010
Elf5	GGAAGAAT	ATTCTTCC	57	0.42761	Wei et al., EMBO J 2010
Sfpi1	GGAAGAAT	ATTCTTCC	57	0.43145	Wei et al., EMBO J 2010
Ehf	GGAAGAAT	ATTCTTCC	57	0.41816	Wei et al., EMBO J 2010
Gmeb1	TGGCGTAA	TTACGCCA	64	0.416427	Badis et al., Science 2009
Gmeb1	GGCGTAAT	ATTACGCC	65	0.408469	Badis et al., Science 2009
Barx1	GCGTAATG	CATTACGC	66	0.41485	Berger et al., Cell 2008
Zscan4	CTGTGTGC	GCACACAG	78	0.426201	Badis et al., Science 2009
Gm397	CTGTGTGC	GCACACAG	78	0.444023	Badis et al., Science 2009
Zscan4	TGTGTGCT	AGCACACA	79	0.471861	Badis et al., Science 2009
Gm397	TGTGTGCT	AGCACACA	79	0.481819	Badis et al., Science 2009
Zscan4	GTGTGCTC	GAGCACAC	80	0.450105	Badis et al., Science 2009
Gm397	GTGTGCTC	GAGCACAC	80	0.460771	Badis et al., Science 2009
Zfp691	GTGTGCTC	GAGCACAC	80	0.404503	Badis et al., Science 2009
Zscan4	TGTGCTCC	GGAGCACA	81	0.45662	Badis et al., Science 2009
Gm397	TGTGCTCC	GGAGCACA	81	0.449494	Badis et al., Science 2009
Zfp691	TGTGCTCC	GGAGCACA	81	0.459525	Badis et al., Science 2009
Zfp691	GTGCTCCA	TGGAGCAC	82	0.484949	Badis et al., Science 2009
Zfp691	TGCTCCAG	CTGGAGCA	83	0.401536	Badis et al., Science 2009
Mafk	CAGTTTTT	AAAAACTG	88	0.437031	Badis et al., Science 2009
Mafk	AGTTTTTT	AAAAAACT	89	0.429382	Badis et al., Science 2009
Zfp105	GTTTTTTT	AAAAAAAC	90	0.415049	Badis et al., Science 2009
Mafk	GTTTTTTT	AAAAAAAC	90	0.453994	Badis et al., Science 2009
Srf	GTTTTTTT	AAAAAAAC	90	0.401504	Badis et al., Science 2009
Zfp105	TTTTTTTT	AAAAAAAA	91	0.476025	Badis et al., Science 2009
Bcl6b	TTTTTTTT	AAAAAAAA	91	0.405903	Badis et al., Science 2009
Mafk	TTTTTTTT	AAAAAAAA	91	0.475292	Badis et al., Science 2009
Mafb	TTTTTTTT	AAAAAAAA	91	0.440637	Badis et al., Science 2009
Tcf3	TTTTTTTT	AAAAAAAA	91	0.405662	Badis et al., Science 2009
Srf	TTTTTTTT	AAAAAAAA	91	0.463582	Badis et al., Science 2009
Elf3	TTTTTTTT	AAAAAAAA	91	0.454628	Badis et al., Science 2009
Elf3	TTTTTTTT	AAAAAAAA	91	0.45056	Wei et al., EMBO J 2010
Zfp105	TTTTTTTT	AAAAAAAA	92	0.476025	Badis et al., Science 2009
Bcl6b	TTTTTTTT	AAAAAAAA	92	0.405903	Badis et al., Science 2009
Mafk	TTTTTTTT	AAAAAAAA	92	0.475292	Badis et al., Science 2009
Mafb	TTTTTTTT	AAAAAAAA	92	0.440637	Badis et al., Science 2009
Tcf3	TTTTTTTT	AAAAAAAA	92	0.405662	Badis et al., Science 2009
Srf	TTTTTTTT	AAAAAAAA	92	0.463582	Badis et al., Science 2009
Elf3	TTTTTTTT	AAAAAAAA	92	0.454628	Badis et al., Science 2009
Elf3	TTTTTTTT	AAAAAAAA	92	0.45056	Wei et al., EMBO J 2010
Zfp105	TTTTTTTC	GAAAAAAA	93	0.455958	Badis et al., Science 2009
Mafk	TTTTTTTC	GAAAAAAA	93	0.452381	Badis et al., Science 2009
Srf	TTTTTTTC	GAAAAAAA	93	0.426232	Badis et al., Science 2009
Elf3	TTTTTTTC	GAAAAAAA	93	0.436438	Badis et al., Science 2009
Elf3	TTTTTTTC	GAAAAAAA	93	0.45762	Wei et al., EMBO J 2010
Ehf	TTTTTTCC	GGAAAAAA	94	0.426138	Badis et al., Science 2009
Zfp105	TTTTTTCC	GGAAAAAA	94	0.431577	Badis et al., Science 2009
Mafk	TTTTTTCC	GGAAAAAA	94	0.435248	Badis et al., Science 2009
Elf3	TTTTTTCC	GGAAAAAA	94	0.446305	Badis et al., Science 2009
Spic	TTTTTTCC	GGAAAAAA	94	0.4208	Wei et al., EMBO J 2010
Etv6	TTTTTTCC	GGAAAAAA	94	0.41769	Wei et al., EMBO J 2010
Elf4	TTTTTTCC	GGAAAAAA	94	0.4124	Wei et al., EMBO J 2010
Elf5	TTTTTTCC	GGAAAAAA	94	0.41105	Wei et al., EMBO J 2010
Elf3	TTTTTTCC	GGAAAAAA	94	0.46712	Wei et al., EMBO J 2010
Ehf	TTTTTTCC	GGAAAAAA	94	0.42169	Wei et al., EMBO J 2010
Etv6	TTTTTCCC	GGGAAAAA	95	0.40539	Wei et al., EMBO J 2010
Elf3	TTTTTCCC	GGGAAAAA	95	0.40213	Wei et al., EMBO J 2010
Etv6	TTTTCCCC	GGGGAAAA	96	0.41816	Wei et al., EMBO J 2010
Gabpa	TTTCCCCC	GGGGGAAA	97	0.407471	Badis et al., Science 2009
Ehf	TTTCCCCC	GGGGGAAA	97	0.440677	Badis et al., Science 2009
Zfp281	TTTCCCCC	GGGGGAAA	97	0.4749	Badis et al., Science 2009
Zfp740	TTTCCCCC	GGGGGAAA	97	0.474857	Badis et al., Science 2009
Zbtb7b	TTTCCCCC	GGGGGAAA	97	0.465637	Badis et al., Science 2009
Sfpi1	TTTCCCCC	GGGGGAAA	97	0.447352	Badis et al., Science 2009
Irf3	TTTCCCCC	GGGGGAAA	97	0.416152	Badis et al., Science 2009
Tcfap2c	TTTCCCCC	GGGGGAAA	97	0.407359	Badis et al., Science 2009
Plagl1	TTTCCCCC	GGGGGAAA	97	0.418427	Badis et al., Science 2009
Elf3	TTTCCCCC	GGGGGAAA	97	0.432411	Badis et al., Science 2009
Etv3	TTTCCCCC	GGGGGAAA	97	0.43688	Wei et al., EMBO J 2010
Etv6	TTTCCCCC	GGGGGAAA	97	0.44325	Wei et al., EMBO J 2010
Erg	TTTCCCCC	GGGGGAAA	97	0.40778	Wei et al., EMBO J 2010
Elf5	TTTCCCCC	GGGGGAAA	97	0.43313	Wei et al., EMBO J 2010
Gabpa	TTTCCCCC	GGGGGAAA	97	0.40205	Wei et al., EMBO J 2010
Elf3	TTTCCCCC	GGGGGAAA	97	0.41584	Wei et al., EMBO J 2010
Sfpi1	TTTCCCCC	GGGGGAAA	97	0.44454	Wei et al., EMBO J 2010
Ehf	TTTCCCCC	GGGGGAAA	97	0.4465	Wei et al., EMBO J 2010
Ehf	TTCCCCCT	AGGGGGAA	98	0.443334	Badis et al., Science 2009
Zfp281	TTCCCCCT	AGGGGGAA	98	0.464141	Badis et al., Science 2009
Zfp740	TTCCCCCT	AGGGGGAA	98	0.457033	Badis et al., Science 2009
Zbtb7b	TTCCCCCT	AGGGGGAA	98	0.45012	Badis et al., Science 2009
Sfpi1	TTCCCCCT	AGGGGGAA	98	0.476583	Badis et al., Science 2009
Elf3	TTCCCCCT	AGGGGGAA	98	0.412433	Badis et al., Science 2009
Etv6	TTCCCCCT	AGGGGGAA	98	0.41321	Wei et al., EMBO J 2010
Elf5	TTCCCCCT	AGGGGGAA	98	0.45377	Wei et al., EMBO J 2010
Elf3	TTCCCCCT	AGGGGGAA	98	0.41649	Wei et al., EMBO J 2010
Sfpi1	TTCCCCCT	AGGGGGAA	98	0.47607	Wei et al., EMBO J 2010
Ehf	TTCCCCCT	AGGGGGAA	98	0.45709	Wei et al., EMBO J 2010
Zfp281	TCCCCCTA	TAGGGGGA	99	0.475035	Badis et al., Science 2009
Zfp740	TCCCCCTA	TAGGGGGA	99	0.455922	Badis et al., Science 2009
Zbtb7b	TCCCCCTA	TAGGGGGA	99	0.470026	Badis et al., Science 2009
Plagl1	TCCCCCTA	TAGGGGGA	99	0.405435	Badis et al., Science 2009
Tcfap2a	CCCCCTAG	CTAGGGGG	100	0.43711	Badis et al., Science 2009
Zic3	CCCCCTAG	CTAGGGGG	100	0.433049	Badis et al., Science 2009
Zfp281	CCCCCTAG	CTAGGGGG	100	0.468085	Badis et al., Science 2009
Zfp740	CCCCCTAG	CTAGGGGG	100	0.461631	Badis et al., Science 2009
Zbtb7b	CCCCCTAG	CTAGGGGG	100	0.467808	Badis et al., Science 2009
Zic2	CCCCCTAG	CTAGGGGG	100	0.429749	Badis et al., Science 2009
Tcfap2c	CCCCCTAG	CTAGGGGG	100	0.405374	Badis et al., Science 2009
Plagl1	CCCCCTAG	CTAGGGGG	100	0.458501	Badis et al., Science 2009
Zic1	CCCCCTAG	CTAGGGGG	100	0.420845	Badis et al., Science 2009
Zbtb7b	CCCCTAGT	ACTAGGGG	101	0.425273	Badis et al., Science 2009
Plagl1	CCCCTAGT	ACTAGGGG	101	0.40461	Badis et al., Science 2009
Hmbox1	CCTAGTTT	AAACTAGG	103	0.43486	Berger et al., Cell 2008
Hmbox1	CTAGTTTT	AAAACTAG	104	0.43725	Berger et al., Cell 2008
Pou2f3	TTTTGAAT	ATTCAAAA	108	0.41152	Berger et al., Cell 2008
Pou3f3	TTTTGAAT	ATTCAAAA	108	0.45353	Berger et al., Cell 2008
Pou2f1	TTTTGAAT	ATTCAAAA	108	0.40219	Berger et al., Cell 2008
Mafk	TTTTGAAT	ATTCAAAA	108	0.404137	Badis et al., Science 2009
Hbp1	TTTTGAAT	ATTCAAAA	108	0.415725	Badis et al., Science 2009
Obox6	AATCCTTT	AAAGGATT	113	0.45092	Berger et al., Cell 2008
Dmbx1	AATCCTTT	AAAGGATT	113	0.45169	Berger et al., Cell 2008
Gsc	AATCCTTT	AAAGGATT	113	0.45258	Berger et al., Cell 2008
Pitx2	AATCCTTT	AAAGGATT	113	0.45968	Berger et al., Cell 2008
Dobox5	AATCCTTT	AAAGGATT	113	0.44598	Berger et al., Cell 2008
Pitx1	AATCCTTT	AAAGGATT	113	0.45366	Berger et al., Cell 2008
Crx	AATCCTTT	AAAGGATT	113	0.44593	Berger et al., Cell 2008
Obox1	AATCCTTT	AAAGGATT	113	0.44373	Berger et al., Cell 2008
Otx1	AATCCTTT	AAAGGATT	113	0.43815	Berger et al., Cell 2008
Pitx3	AATCCTTT	AAAGGATT	113	0.4511	Berger et al., Cell 2008
Otx2	AATCCTTT	AAAGGATT	113	0.46065	Berger et al., Cell 2008
Irf3	ATCCTTTC	GAAAGGAT	114	0.435175	Badis et al., Science 2009
Irf3	TCCTTTCC	GGAAAGGA	115	0.439999	Badis et al., Science 2009
Zbtb3	TTCCAGTG	CACTGGAA	119	0.482474	Badis et al., Science 2009
Zbtb3	TCCAGTGA	TCACTGGA	120	0.47733	Badis et al., Science 2009
Zbtb3	CCAGTGAA	TTCACTGG	121	0.451287	Badis et al., Science 2009
Zbtb3	CAGTGAAA	TTTCACTG	122	0.439358	Badis et al., Science 2009
Nkx2-6	AAATACTT	AAGTATTT	128	0.40145	Berger et al., Cell 2008
Bapx1	AAATACTT	AAGTATTT	128	0.40472	Berger et al., Cell 2008
Nkx3-1	AAATACTT	AAGTATTT	128	0.412505	Badis et al., Science 2009
Nkx2-4	ATACTTCA	TGAAGTAT	130	0.44898	Berger et al., Cell 2008
Nkx2-9	ATACTTCA	TGAAGTAT	130	0.4445	Berger et al., Cell 2008
Titf1	ATACTTCA	TGAAGTAT	130	0.43479	Berger et al., Cell 2008
Nkx2-3	ATACTTCA	TGAAGTAT	130	0.41172	Berger et al., Cell 2008
Nkx2-2	ATACTTCA	TGAAGTAT	130	0.4383	Berger et al., Cell 2008
Nkx2-4	TACTTCAC	GTGAAGTA	131	0.43818	Berger et al., Cell 2008
Nkx2-9	TACTTCAC	GTGAAGTA	131	0.43031	Berger et al., Cell 2008
Nkx2-6	TACTTCAC	GTGAAGTA	131	0.40963	Berger et al., Cell 2008
Titf1	TACTTCAC	GTGAAGTA	131	0.43194	Berger et al., Cell 2008
Nkx2-3	TACTTCAC	GTGAAGTA	131	0.40365	Berger et al., Cell 2008
Nkx2-2	TACTTCAC	GTGAAGTA	131	0.43485	Berger et al., Cell 2008
Eomes	ACTTCACA	TGTGAAGT	132	0.40405	Badis et al., Science 2009
Eomes	CTTCACAC	GTGTGAAG	133	0.485265	Badis et al., Science 2009
Eomes	TTCACACA	TGTGTGAA	134	0.477556	Badis et al., Science 2009
Eomes	TCACACAC	GTGTGTGA	135	0.430533	Badis et al., Science 2009
Gm397	CACACACA	TGTGTGTG	136	0.462736	Badis et al., Science 2009
Gm397	ACACACAC	GTGTGTGT	137	0.485043	Badis et al., Science 2009
Gm397	CACACACA	TGTGTGTG	138	0.462736	Badis et al., Science 2009
Gm397	ACACACAC	GTGTGTGT	139	0.485043	Badis et al., Science 2009
Gm397	CACACACA	TGTGTGTG	140	0.462736	Badis et al., Science 2009
Gm397	ACACACAC	GTGTGTGT	141	0.485043	Badis et al., Science 2009
Gm397	CACACACA	TGTGTGTG	142	0.462736	Badis et al., Science 2009
Gm397	ACACACAC	GTGTGTGT	143	0.485043	Badis et al., Science 2009
Gm397	CACACACA	TGTGTGTG	144	0.462736	Badis et al., Science 2009
Gm397	ACACACAC	GTGTGTGT	145	0.485043	Badis et al., Science 2009
Gm397	CACACACA	TGTGTGTG	146	0.462736	Badis et al., Science 2009
Gm397	ACACACAC	GTGTGTGT	147	0.485043	Badis et al., Science 2009
Gm397	CACACACA	TGTGTGTG	148	0.462736	Badis et al., Science 2009
Gm397	ACACACAC	GTGTGTGT	149	0.485043	Badis et al., Science 2009
Gm397	CACACACA	TGTGTGTG	150	0.462736	Badis et al., Science 2009
Gm397	ACACACAC	GTGTGTGT	151	0.485043	Badis et al., Science 2009
Gm397	CACACACA	TGTGTGTG	152	0.462736	Badis et al., Science 2009
Gm397	ACACACAC	GTGTGTGT	153	0.485043	Badis et al., Science 2009
Gm397	CACACACA	TGTGTGTG	154	0.462736	Badis et al., Science 2009
Gm397	ACACACAC	GTGTGTGT	155	0.485043	Badis et al., Science 2009
Gm397	CACACACA	TGTGTGTG	156	0.462736	Badis et al., Science 2009
Gm397	ACACACAC	GTGTGTGT	157	0.485043	Badis et al., Science 2009
Gm397	CACACACA	TGTGTGTG	158	0.462736	Badis et al., Science 2009
Gm397	ACACACAC	GTGTGTGT	159	0.485043	Badis et al., Science 2009
Gm397	CACACACA	TGTGTGTG	160	0.462736	Badis et al., Science 2009
Gm397	ACACACAC	GTGTGTGT	161	0.485043	Badis et al., Science 2009
Gm397	CACACACA	TGTGTGTG	162	0.462736	Badis et al., Science 2009
Gm397	ACACACAC	GTGTGTGT	163	0.485043	Badis et al., Science 2009
Gm397	CACACACA	TGTGTGTG	164	0.462736	Badis et al., Science 2009
Gm397	ACACACAC	GTGTGTGT	165	0.485043	Badis et al., Science 2009
Gm397	CACACACA	TGTGTGTG	166	0.462736	Badis et al., Science 2009
Gm397	ACACACAC	GTGTGTGT	167	0.485043	Badis et al., Science 2009
Gm397	CACACACA	TGTGTGTG	168	0.462736	Badis et al., Science 2009
Gm397	ACACACAC	GTGTGTGT	169	0.485043	Badis et al., Science 2009
Gm397	CACACACA	TGTGTGTG	170	0.462736	Badis et al., Science 2009
Gm397	ACACACAC	GTGTGTGT	171	0.485043	Badis et al., Science 2009
Gm397	CACACACA	TGTGTGTG	172	0.462736	Badis et al., Science 2009
Gm397	ACACACAC	GTGTGTGT	173	0.485043	Badis et al., Science 2009
Gm397	CACACACT	AGTGTGTG	174	0.487439	Badis et al., Science 2009
Nkx2-9	ACACACTC	GAGTGTGT	175	0.4202	Berger et al., Cell 2008
Nkx2-2	ACACACTC	GAGTGTGT	175	0.419	Berger et al., Cell 2008
Gm397	ACACACTC	GAGTGTGT	175	0.420963	Badis et al., Science 2009
Nkx2-9	CACACTCA	TGAGTGTG	176	0.44477	Berger et al., Cell 2008
Nkx2-2	CACACTCA	TGAGTGTG	176	0.44282	Berger et al., Cell 2008
Nkx2-5	CACACTCA	TGAGTGTG	176	0.41422	Berger et al., Cell 2008
Nkx2-9	ACACTCAC	GTGAGTGT	177	0.40757	Berger et al., Cell 2008
Nkx2-2	ACACTCAC	GTGAGTGT	177	0.41104	Berger et al., Cell 2008
Tcfap2a	GCCTGCAG	CTGCAGGC	187	0.436295	Badis et al., Science 2009
Tcfap2a	CCTGCAGG	CCTGCAGG	188	0.453883	Badis et al., Science 2009
Zic3	CCTGCAGG	CCTGCAGG	188	0.422446	Badis et al., Science 2009
Zic2	CCTGCAGG	CCTGCAGG	188	0.428447	Badis et al., Science 2009
Gcm1	CCTGCAGG	CCTGCAGG	188	0.414965	Badis et al., Science 2009
Tcfap2c	CCTGCAGG	CCTGCAGG	188	0.430473	Badis et al., Science 2009
Zic1	CCTGCAGG	CCTGCAGG	188	0.431882	Badis et al., Science 2009
Tcfe2a	CTGCAGGT	ACCTGCAG	189	0.422773	Badis et al., Science 2009
Tcfe2a	TGCAGGTG	CACCTGCA	190	0.494312	Badis et al., Science 2009
Gcm1	TGCAGGTG	CACCTGCA	190	0.402384	Badis et al., Science 2009
Ascl2	TGCAGGTG	CACCTGCA	190	0.464115	Badis et al., Science 2009
Tcfe2a	GCAGGTGC	GCACCTGC	191	0.495201	Badis et al., Science 2009
Ascl2	GCAGGTGC	GCACCTGC	191	0.480391	Badis et al., Science 2009
Myf6	CAGGTGCT	AGCACCTG	192	0.436605	Badis et al., Science 2009
Tcfe2a	CAGGTGCT	AGCACCTG	192	0.494134	Badis et al., Science 2009
Ascl2	CAGGTGCT	AGCACCTG	192	0.453723	Badis et al., Science 2009
Zfp691	AGGTGCTC	GAGCACCT	193	0.482	Badis et al., Science 2009
Zfp691	GGTGCTCA	TGAGCACC	194	0.49254	Badis et al., Science 2009
Zfp691	GTGCTCAG	CTGAGCAC	195	0.485961	Badis et al., Science 2009
Zfp691	TGCTCAGA	TCTGAGCA	196	0.434546	Badis et al., Science 2009
Mafk	CAGAAAAA	TTTTTCTG	200	0.419978	Badis et al., Science 2009
Mafk	AGAAAAAT	ATTTTTCT	201	0.428383	Badis et al., Science 2009
Mafk	AAAAATCT	AGATTTTT	203	0.407358	Badis et al., Science 2009
Otx2	AATCTTTT	AAAAGATT	206	0.40367	Berger et al., Cell 2008
Hoxb13	CTTTTACA	TGTAAAAG	209	0.42449	Berger et al., Cell 2008
Hoxc13	CTTTTACA	TGTAAAAG	209	0.43167	Berger et al., Cell 2008
Hoxa13	CTTTTACA	TGTAAAAG	209	0.44754	Berger et al., Cell 2008
Rhox11	CTTTTACA	TGTAAAAG	209	0.42495	Berger et al., Cell 2008
Irx4	CTTTTACA	TGTAAAAG	209	0.41427	Berger et al., Cell 2008
Irx3	CTTTTACA	TGTAAAAG	209	0.40018	Berger et al., Cell 2008
Cdx2	TTTTACAA	TTGTAAAA	210	0.45428	Berger et al., Cell 2008
Hoxb13	TTTTACAA	TTGTAAAA	210	0.47459	Berger et al., Cell 2008
Hoxc12	TTTTACAA	TTGTAAAA	210	0.44583	Berger et al., Cell 2008
Hoxc13	TTTTACAA	TTGTAAAA	210	0.48228	Berger et al., Cell 2008
Hoxd12	TTTTACAA	TTGTAAAA	210	0.43405	Berger et al., Cell 2008
Hoxd13	TTTTACAA	TTGTAAAA	210	0.45671	Berger et al., Cell 2008
Hoxa13	TTTTACAA	TTGTAAAA	210	0.48405	Berger et al., Cell 2008
Irx4	TTTTACAA	TTGTAAAA	210	0.40981	Berger et al., Cell 2008
Hoxc11	TTTTACAA	TTGTAAAA	210	0.42117	Berger et al., Cell 2008
Cdx1	TTTTACAA	TTGTAAAA	210	0.43839	Berger et al., Cell 2008
Hoxa11	TTTTACAA	TTGTAAAA	210	0.40324	Berger et al., Cell 2008
Rara	CTGAACTC	GAGTTCAG	220	0.420059	Badis et al., Science 2009
Rara	TGAACTCA	TGAGTTCA	221	0.403587	Badis et al., Science 2009
Fli1	CTCAGGAA	TTCCTGAG	225	0.42173	Wei et al., EMBO J 2010
Erg	CTCAGGAA	TTCCTGAG	225	0.41833	Wei et al., EMBO J 2010
Lhx3	AATTGGAA	TTCCAATT	231	0.42859	Berger et al., Cell 2008
Phox2b	AATTGGAA	TTCCAATT	231	0.40469	Berger et al., Cell 2008
Msx2	AATTGGAA	TTCCAATT	231	0.43067	Berger et al., Cell 2008
Msx3	AATTGGAA	TTCCAATT	231	0.42303	Berger et al., Cell 2008
Lhx5	AATTGGAA	TTCCAATT	231	0.43173	Berger et al., Cell 2008
Msx1	AATTGGAA	TTCCAATT	231	0.42405	Berger et al., Cell 2008
Lhx4	AATTGGAA	TTCCAATT	231	0.42385	Berger et al., Cell 2008
Lhx1	AATTGGAA	TTCCAATT	231	0.40616	Berger et al., Cell 2008
Irf3	AATTGGAA	TTCCAATT	231	0.40494	Badis et al., Science 2009
Irf3	ATTGGAAA	TTTCCAAT	232	0.44008	Badis et al., Science 2009
Irf3	TTGGAAAC	GTTTCCAA	233	0.474895	Badis et al., Science 2009
Rfx4	TGGAAACG	CGTTTCCA	234	0.414513	Badis et al., Science 2009
Rfxdc2	TGGAAACG	CGTTTCCA	234	0.423744	Badis et al., Science 2009
Irf3	TGGAAACG	CGTTTCCA	234	0.430956	Badis et al., Science 2009
Etv6	TGGAAACG	CGTTTCCA	234	0.4044	Wei et al., EMBO J 2010
Ehf	GGAAACGG	CCGTTTCC	235	0.427028	Badis et al., Science 2009
Irf3	GGAAACGG	CCGTTTCC	235	0.433587	Badis et al., Science 2009
Gm4881	GGAAACGG	CCGTTTCC	235	0.428	Wei et al., EMBO J 2010
Etv3	GGAAACGG	CCGTTTCC	235	0.40653	Wei et al., EMBO J 2010
Etv1	GGAAACGG	CCGTTTCC	235	0.4111	Wei et al., EMBO J 2010
Elk3	GGAAACGG	CCGTTTCC	235	0.41505	Wei et al., EMBO J 2010
Etv6	GGAAACGG	CCGTTTCC	235	0.45151	Wei et al., EMBO J 2010
Etv4	GGAAACGG	CCGTTTCC	235	0.40606	Wei et al., EMBO J 2010
Fli1	GGAAACGG	CCGTTTCC	235	0.43937	Wei et al., EMBO J 2010
Elk4	GGAAACGG	CCGTTTCC	235	0.41934	Wei et al., EMBO J 2010
Ets1	GGAAACGG	CCGTTTCC	235	0.43425	Wei et al., EMBO J 2010
Etv5	GGAAACGG	CCGTTTCC	235	0.40789	Wei et al., EMBO J 2010
Erg	GGAAACGG	CCGTTTCC	235	0.43903	Wei et al., EMBO J 2010
Elk1	GGAAACGG	CCGTTTCC	235	0.40742	Wei et al., EMBO J 2010
Elf5	GGAAACGG	CCGTTTCC	235	0.43708	Wei et al., EMBO J 2010
Sfpi1	GGAAACGG	CCGTTTCC	235	0.41001	Wei et al., EMBO J 2010
Ehf	GGAAACGG	CCGTTTCC	235	0.43553	Wei et al., EMBO J 2010
Spdef	GAAACGGA	TCCGTTTC	236	0.418716	Badis et al., Science 2009
Irf3	GAAACGGA	TCCGTTTC	236	0.420848	Badis et al., Science 2009
Myb	GAAACGGA	TCCGTTTC	236	0.404888	Badis et al., Science 2009
Elk3	GAAACGGA	TCCGTTTC	236	0.4056	Wei et al., EMBO J 2010
Fli1	GAAACGGA	TCCGTTTC	236	0.42198	Wei et al., EMBO J 2010
Elk4	GAAACGGA	TCCGTTTC	236	0.40269	Wei et al., EMBO J 2010
Erg	GAAACGGA	TCCGTTTC	236	0.42188	Wei et al., EMBO J 2010
Elk1	GAAACGGA	TCCGTTTC	236	0.40956	Wei et al., EMBO J 2010
Spdef	GAAACGGA	TCCGTTTC	236	0.41463	Wei et al., EMBO J 2010
Gabpa	AAACGGAA	TTCCGTTT	237	0.45983	Badis et al., Science 2009
Ehf	AAACGGAA	TTCCGTTT	237	0.451277	Badis et al., Science 2009
Spdef	AAACGGAA	TTCCGTTT	237	0.403763	Badis et al., Science 2009
Sp100	AAACGGAA	TTCCGTTT	237	0.415559	Badis et al., Science 2009
Mybl1	AAACGGAA	TTCCGTTT	237	0.435594	Badis et al., Science 2009
Sfpi1	AAACGGAA	TTCCGTTT	237	0.451646	Badis et al., Science 2009
Irf3	AAACGGAA	TTCCGTTT	237	0.428752	Badis et al., Science 2009
Elf3	AAACGGAA	TTCCGTTT	237	0.401537	Badis et al., Science 2009
Myb	AAACGGAA	TTCCGTTT	237	0.443956	Badis et al., Science 2009
Gm4881	AAACGGAA	TTCCGTTT	237	0.46612	Wei et al., EMBO J 2010
Gm5454	AAACGGAA	TTCCGTTT	237	0.45704	Wei et al., EMBO J 2010
Etv3	AAACGGAA	TTCCGTTT	237	0.45441	Wei et al., EMBO J 2010
Etv1	AAACGGAA	TTCCGTTT	237	0.44802	Wei et al., EMBO J 2010
Elk3	AAACGGAA	TTCCGTTT	237	0.45878	Wei et al., EMBO J 2010
Spic	AAACGGAA	TTCCGTTT	237	0.42996	Wei et al., EMBO J 2010
Etv6	AAACGGAA	TTCCGTTT	237	0.45324	Wei et al., EMBO J 2010
Etv4	AAACGGAA	TTCCGTTT	237	0.45118	Wei et al., EMBO J 2010
Fli1	AAACGGAA	TTCCGTTT	237	0.46495	Wei et al., EMBO J 2010
Elk4	AAACGGAA	TTCCGTTT	237	0.45681	Wei et al., EMBO J 2010
Ets1	AAACGGAA	TTCCGTTT	237	0.43553	Wei et al., EMBO J 2010
Elf4	AAACGGAA	TTCCGTTT	237	0.43263	Wei et al., EMBO J 2010
Etv5	AAACGGAA	TTCCGTTT	237	0.44682	Wei et al., EMBO J 2010
Erg	AAACGGAA	TTCCGTTT	237	0.46588	Wei et al., EMBO J 2010
Elk1	AAACGGAA	TTCCGTTT	237	0.46867	Wei et al., EMBO J 2010
Elf5	AAACGGAA	TTCCGTTT	237	0.44349	Wei et al., EMBO J 2010
Gabpa	AAACGGAA	TTCCGTTT	237	0.45211	Wei et al., EMBO J 2010
Elf3	AAACGGAA	TTCCGTTT	237	0.44614	Wei et al., EMBO J 2010
Sfpi1	AAACGGAA	TTCCGTTT	237	0.44838	Wei et al., EMBO J 2010
Elf2	AAACGGAA	TTCCGTTT	237	0.41375	Wei et al., EMBO J 2010
Ehf	AAACGGAA	TTCCGTTT	237	0.44825	Wei et al., EMBO J 2010
Sp100	AACGGAAT	ATTCCGTT	238	0.422167	Badis et al., Science 2009
IRC900814	AACGGAAT	ATTCCGTT	238	0.411484	Badis et al., Science 2009
Mybl1	AACGGAAT	ATTCCGTT	238	0.448179	Badis et al., Science 2009
Myb	AACGGAAT	ATTCCGTT	238	0.452938	Badis et al., Science 2009
Sp100	ACGGAATT	AATTCCGT	239	0.41763	Badis et al., Science 2009
IRC900814	ACGGAATT	AATTCCGT	239	0.461022	Badis et al., Science 2009
Elk1	ACGGAATT	AATTCCGT	239	0.40283	Wei et al., EMBO J 2010
IRC900814	CGGAATTC	GAATTCCG	240	0.420207	Badis et al., Science 2009
Gm5454	CGGAATTC	GAATTCCG	240	0.4062	Wei et al., EMBO J 2010
Etv1	CGGAATTC	GAATTCCG	240	0.41563	Wei et al., EMBO J 2010
Elk3	CGGAATTC	GAATTCCG	240	0.42892	Wei et al., EMBO J 2010
Etv4	CGGAATTC	GAATTCCG	240	0.40708	Wei et al., EMBO J 2010
Fli1	CGGAATTC	GAATTCCG	240	0.41817	Wei et al., EMBO J 2010
Elk4	CGGAATTC	GAATTCCG	240	0.42999	Wei et al., EMBO J 2010
Etv5	CGGAATTC	GAATTCCG	240	0.40724	Wei et al., EMBO J 2010
Erg	CGGAATTC	GAATTCCG	240	0.41464	Wei et al., EMBO J 2010
Elk1	CGGAATTC	GAATTCCG	240	0.4322	Wei et al., EMBO J 2010
Elk3	GGAATTCC	GGAATTCC	241	0.40562	Wei et al., EMBO J 2010
Elk4	GGAATTCC	GGAATTCC	241	0.40188	Wei et al., EMBO J 2010
Hmx1	AACCAATT	AATTGGTT	255	0.45649	Berger et al., Cell 2008
Alx3	AACCAATT	AATTGGTT	255	0.426	Berger et al., Cell 2008
Dlx4	AACCAATT	AATTGGTT	255	0.43806	Berger et al., Cell 2008
Lhx2	AACCAATT	AATTGGTT	255	0.44241	Berger et al., Cell 2008
Lbx2	AACCAATT	AATTGGTT	255	0.42273	Berger et al., Cell 2008
Hlxb9	AACCAATT	AATTGGTT	255	0.42331	Berger et al., Cell 2008
Dlx2	AACCAATT	AATTGGTT	255	0.42247	Berger et al., Cell 2008
Lhx3	AACCAATT	AATTGGTT	255	0.45305	Berger et al., Cell 2008
Gbx2	AACCAATT	AATTGGTT	255	0.41179	Berger et al., Cell 2008
Prrx2	AACCAATT	AATTGGTT	255	0.44291	Berger et al., Cell 2008
Bsx	AACCAATT	AATTGGTT	255	0.41256	Berger et al., Cell 2008
Nkx1-2	AACCAATT	AATTGGTT	255	0.4072	Berger et al., Cell 2008
Hoxd1	AACCAATT	AATTGGTT	255	0.4394	Berger et al., Cell 2008
Vsx1	AACCAATT	AATTGGTT	255	0.43376	Berger et al., Cell 2008
Uncx4.1	AACCAATT	AATTGGTT	255	0.4556	Berger et al., Cell 2008
Barhl2	AACCAATT	AATTGGTT	255	0.42146	Berger et al., Cell 2008
Phox2b	AACCAATT	AATTGGTT	255	0.42702	Berger et al., Cell 2008
Barx2	AACCAATT	AATTGGTT	255	0.40765	Berger et al., Cell 2008
Arx	AACCAATT	AATTGGTT	255	0.44018	Berger et al., Cell 2008
Dlx3	AACCAATT	AATTGGTT	255	0.43366	Berger et al., Cell 2008
Hmx2	AACCAATT	AATTGGTT	255	0.46	Berger et al., Cell 2008
Msx2	AACCAATT	AATTGGTT	255	0.46785	Berger et al., Cell 2008
Hmx3	AACCAATT	AATTGGTT	255	0.45854	Berger et al., Cell 2008
En2	AACCAATT	AATTGGTT	255	0.44577	Berger et al., Cell 2008
En1	AACCAATT	AATTGGTT	255	0.43377	Berger et al., Cell 2008
Msx3	AACCAATT	AATTGGTT	255	0.46842	Berger et al., Cell 2008
Prop1	AACCAATT	AATTGGTT	255	0.41927	Berger et al., Cell 2008
Lhx9	AACCAATT	AATTGGTT	255	0.42015	Berger et al., Cell 2008
Og2x	AACCAATT	AATTGGTT	255	0.45339	Berger et al., Cell 2008
Barx1	AACCAATT	AATTGGTT	255	0.40209	Berger et al., Cell 2008
Alx4	AACCAATT	AATTGGTT	255	0.4365	Berger et al., Cell 2008
Lmx1a	AACCAATT	AATTGGTT	255	0.41614	Berger et al., Cell 2008
Nkx6-1	AACCAATT	AATTGGTT	255	0.42201	Berger et al., Cell 2008
Dlx1	AACCAATT	AATTGGTT	255	0.42641	Berger et al., Cell 2008
Gbx1	AACCAATT	AATTGGTT	255	0.44022	Berger et al., Cell 2008
Cart1	AACCAATT	AATTGGTT	255	0.42147	Berger et al., Cell 2008
Lhx5	AACCAATT	AATTGGTT	255	0.44141	Berger et al., Cell 2008
Phox2a	AACCAATT	AATTGGTT	255	0.43407	Berger et al., Cell 2008
Dlx5	AACCAATT	AATTGGTT	255	0.43369	Berger et al., Cell 2008
Msx1	AACCAATT	AATTGGTT	255	0.45373	Berger et al., Cell 2008
Otp	AACCAATT	AATTGGTT	255	0.41975	Berger et al., Cell 2008
Nkx6-3	AACCAATT	AATTGGTT	255	0.42824	Berger et al., Cell 2008
Isx	AACCAATT	AATTGGTT	255	0.43458	Berger et al., Cell 2008
Pax7	AACCAATT	AATTGGTT	255	0.42472	Berger et al., Cell 2008
Esx1	AACCAATT	AATTGGTT	255	0.41932	Berger et al., Cell 2008
Rax	AACCAATT	AATTGGTT	255	0.41804	Berger et al., Cell 2008
Shox2	AACCAATT	AATTGGTT	255	0.43293	Berger et al., Cell 2008
Lhx4	AACCAATT	AATTGGTT	255	0.45133	Berger et al., Cell 2008
Lhx1	AACCAATT	AATTGGTT	255	0.45612	Berger et al., Cell 2008
Prrx1	AACCAATT	AATTGGTT	255	0.44653	Berger et al., Cell 2008
Dlx4	ACCAATTT	AAATTGGT	256	0.40228	Berger et al., Cell 2008
Msx2	ACCAATTT	AAATTGGT	256	0.41068	Berger et al., Cell 2008
Msx3	ACCAATTT	AAATTGGT	256	0.41849	Berger et al., Cell 2008
Og2x	ACCAATTT	AAATTGGT	256	0.41319	Berger et al., Cell 2008
Gbx1	ACCAATTT	AAATTGGT	256	0.40404	Berger et al., Cell 2008
Msx1	ACCAATTT	AAATTGGT	256	0.40607	Berger et al., Cell 2008
Isx	ACCAATTT	AAATTGGT	256	0.41594	Berger et al., Cell 2008
Hmx1	CCAATTTA	TAAATTGG	257	0.44879	Berger et al., Cell 2008
Alx3	CCAATTTA	TAAATTGG	257	0.40026	Berger et al., Cell 2008
Dlx4	CCAATTTA	TAAATTGG	257	0.41654	Berger et al., Cell 2008
Lhx2	CCAATTTA	TAAATTGG	257	0.43844	Berger et al., Cell 2008
Dlx2	CCAATTTA	TAAATTGG	257	0.41884	Berger et al., Cell 2008
Lhx3	CCAATTTA	TAAATTGG	257	0.43263	Berger et al., Cell 2008
Gbx2	CCAATTTA	TAAATTGG	257	0.41594	Berger et al., Cell 2008
Cdx2	CCAATTTA	TAAATTGG	257	0.42023	Berger et al., Cell 2008
Hoxb13	CCAATTTA	TAAATTGG	257	0.41044	Berger et al., Cell 2008
Prrx2	CCAATTTA	TAAATTGG	257	0.41155	Berger et al., Cell 2008
Vsx1	CCAATTTA	TAAATTGG	257	0.41457	Berger et al., Cell 2008
Uncx4.1	CCAATTTA	TAAATTGG	257	0.42302	Berger et al., Cell 2008
Phox2b	CCAATTTA	TAAATTGG	257	0.43104	Berger et al., Cell 2008
Arx	CCAATTTA	TAAATTGG	257	0.43135	Berger et al., Cell 2008
Dlx3	CCAATTTA	TAAATTGG	257	0.4025	Berger et al., Cell 2008
Hmx2	CCAATTTA	TAAATTGG	257	0.45683	Berger et al., Cell 2008
Msx2	CCAATTTA	TAAATTGG	257	0.4367	Berger et al., Cell 2008
Hmx3	CCAATTTA	TAAATTGG	257	0.46136	Berger et al., Cell 2008
En2	CCAATTTA	TAAATTGG	257	0.44652	Berger et al., Cell 2008
Msx3	CCAATTTA	TAAATTGG	257	0.44411	Berger et al., Cell 2008
Lhx9	CCAATTTA	TAAATTGG	257	0.45071	Berger et al., Cell 2008
Hoxd12	CCAATTTA	TAAATTGG	257	0.40027	Berger et al., Cell 2008
Og2x	CCAATTTA	TAAATTGG	257	0.45713	Berger et al., Cell 2008
Alx4	CCAATTTA	TAAATTGG	257	0.43338	Berger et al., Cell 2008
Lmx1a	CCAATTTA	TAAATTGG	257	0.40191	Berger et al., Cell 2008
Dlx1	CCAATTTA	TAAATTGG	257	0.42542	Berger et al., Cell 2008
Gbx1	CCAATTTA	TAAATTGG	257	0.4416	Berger et al., Cell 2008
Lhx5	CCAATTTA	TAAATTGG	257	0.43208	Berger et al., Cell 2008
Dbx2	CCAATTTA	TAAATTGG	257	0.4105	Berger et al., Cell 2008
Phox2a	CCAATTTA	TAAATTGG	257	0.4361	Berger et al., Cell 2008
Dlx5	CCAATTTA	TAAATTGG	257	0.43536	Berger et al., Cell 2008
Msx1	CCAATTTA	TAAATTGG	257	0.4285	Berger et al., Cell 2008
Otp	CCAATTTA	TAAATTGG	257	0.41113	Berger et al., Cell 2008
Cdx1	CCAATTTA	TAAATTGG	257	0.42075	Berger et al., Cell 2008
Isx	CCAATTTA	TAAATTGG	257	0.45073	Berger et al., Cell 2008
Pax7	CCAATTTA	TAAATTGG	257	0.419	Berger et al., Cell 2008
Esx1	CCAATTTA	TAAATTGG	257	0.42057	Berger et al., Cell 2008
Rax	CCAATTTA	TAAATTGG	257	0.40362	Berger et al., Cell 2008
Shox2	CCAATTTA	TAAATTGG	257	0.44204	Berger et al., Cell 2008
Lhx4	CCAATTTA	TAAATTGG	257	0.42511	Berger et al., Cell 2008
Lhx1	CCAATTTA	TAAATTGG	257	0.42547	Berger et al., Cell 2008
Prrx1	CCAATTTA	TAAATTGG	257	0.42243	Berger et al., Cell 2008
Hmx1	CAATTTAA	TTAAATTG	258	0.46177	Berger et al., Cell 2008
Vax2	CAATTTAA	TTAAATTG	258	0.40879	Berger et al., Cell 2008
Alx3	CAATTTAA	TTAAATTG	258	0.43442	Berger et al., Cell 2008
Dlx4	CAATTTAA	TTAAATTG	258	0.44137	Berger et al., Cell 2008
Lhx2	CAATTTAA	TTAAATTG	258	0.41669	Berger et al., Cell 2008
Hoxd11	CAATTTAA	TTAAATTG	258	0.41677	Berger et al., Cell 2008
Lbx2	CAATTTAA	TTAAATTG	258	0.41795	Berger et al., Cell 2008
Hoxd10	CAATTTAA	TTAAATTG	258	0.41983	Berger et al., Cell 2008
Dlx2	CAATTTAA	TTAAATTG	258	0.43021	Berger et al., Cell 2008
Lhx3	CAATTTAA	TTAAATTG	258	0.44327	Berger et al., Cell 2008
Cdx2	CAATTTAA	TTAAATTG	258	0.42254	Berger et al., Cell 2008
Hoxb13	CAATTTAA	TTAAATTG	258	0.4068	Berger et al., Cell 2008
Prrx2	CAATTTAA	TTAAATTG	258	0.40889	Berger et al., Cell 2008
Nkx1-2	CAATTTAA	TTAAATTG	258	0.40926	Berger et al., Cell 2008
Hoxd1	CAATTTAA	TTAAATTG	258	0.41114	Berger et al., Cell 2008
Vsx1	CAATTTAA	TTAAATTG	258	0.41955	Berger et al., Cell 2008
Uncx4.1	CAATTTAA	TTAAATTG	258	0.43019	Berger et al., Cell 2008
Hoxb4	CAATTTAA	TTAAATTG	258	0.40821	Berger et al., Cell 2008
Barhl2	CAATTTAA	TTAAATTG	258	0.42892	Berger et al., Cell 2008
Phox2b	CAATTTAA	TTAAATTG	258	0.40957	Berger et al., Cell 2008
Barx2	CAATTTAA	TTAAATTG	258	0.40279	Berger et al., Cell 2008
Arx	CAATTTAA	TTAAATTG	258	0.42513	Berger et al., Cell 2008
Dlx3	CAATTTAA	TTAAATTG	258	0.42193	Berger et al., Cell 2008
Hmx2	CAATTTAA	TTAAATTG	258	0.47521	Berger et al., Cell 2008
Msx2	CAATTTAA	TTAAATTG	258	0.42075	Berger et al., Cell 2008
Hmx3	CAATTTAA	TTAAATTG	258	0.47285	Berger et al., Cell 2008
Pou1f1	CAATTTAA	TTAAATTG	258	0.40036	Berger et al., Cell 2008
En2	CAATTTAA	TTAAATTG	258	0.44352	Berger et al., Cell 2008
Barhl1	CAATTTAA	TTAAATTG	258	0.41287	Berger et al., Cell 2008
En1	CAATTTAA	TTAAATTG	258	0.43228	Berger et al., Cell 2008
Hoxd8	CAATTTAA	TTAAATTG	258	0.41299	Berger et al., Cell 2008
Lmx1b	CAATTTAA	TTAAATTG	258	0.42698	Berger et al., Cell 2008
Msx3	CAATTTAA	TTAAATTG	258	0.43396	Berger et al., Cell 2008
Prop1	CAATTTAA	TTAAATTG	258	0.4264	Berger et al., Cell 2008
Hoxc13	CAATTTAA	TTAAATTG	258	0.41811	Berger et al., Cell 2008
Lhx9	CAATTTAA	TTAAATTG	258	0.42753	Berger et al., Cell 2008
Hoxd12	CAATTTAA	TTAAATTG	258	0.40718	Berger et al., Cell 2008
Og2x	CAATTTAA	TTAAATTG	258	0.44084	Berger et al., Cell 2008
Hoxd13	CAATTTAA	TTAAATTG	258	0.40318	Berger et al., Cell 2008
Hoxa6	CAATTTAA	TTAAATTG	258	0.42021	Berger et al., Cell 2008
Alx4	CAATTTAA	TTAAATTG	258	0.43256	Berger et al., Cell 2008
Lmx1a	CAATTTAA	TTAAATTG	258	0.4352	Berger et al., Cell 2008
Nkx6-1	CAATTTAA	TTAAATTG	258	0.40492	Berger et al., Cell 2008
Dlx1	CAATTTAA	TTAAATTG	258	0.42363	Berger et al., Cell 2008
Gbx1	CAATTTAA	TTAAATTG	258	0.42817	Berger et al., Cell 2008
Hoxb7	CAATTTAA	TTAAATTG	258	0.41801	Berger et al., Cell 2008
Cart1	CAATTTAA	TTAAATTG	258	0.40227	Berger et al., Cell 2008
Lhx5	CAATTTAA	TTAAATTG	258	0.44695	Berger et al., Cell 2008
Hoxa9	CAATTTAA	TTAAATTG	258	0.41036	Berger et al., Cell 2008
Vax1	CAATTTAA	TTAAATTG	258	0.42285	Berger et al., Cell 2008
Hoxa10	CAATTTAA	TTAAATTG	258	0.42795	Berger et al., Cell 2008
Dbx2	CAATTTAA	TTAAATTG	258	0.44388	Berger et al., Cell 2008
Nkx1-1	CAATTTAA	TTAAATTG	258	0.41551	Berger et al., Cell 2008
Phox2a	CAATTTAA	TTAAATTG	258	0.41508	Berger et al., Cell 2008
Dlx5	CAATTTAA	TTAAATTG	258	0.43667	Berger et al., Cell 2008
Msx1	CAATTTAA	TTAAATTG	258	0.44287	Berger et al., Cell 2008
Otp	CAATTTAA	TTAAATTG	258	0.42409	Berger et al., Cell 2008
Nkx6-3	CAATTTAA	TTAAATTG	258	0.41391	Berger et al., Cell 2008
Cdx1	CAATTTAA	TTAAATTG	258	0.43104	Berger et al., Cell 2008
Hoxc8	CAATTTAA	TTAAATTG	258	0.40643	Berger et al., Cell 2008
Isx	CAATTTAA	TTAAATTG	258	0.41238	Berger et al., Cell 2008
Tlx2	CAATTTAA	TTAAATTG	258	0.41873	Berger et al., Cell 2008
Hoxc10	CAATTTAA	TTAAATTG	258	0.40901	Berger et al., Cell 2008
Hoxa11	CAATTTAA	TTAAATTG	258	0.40494	Berger et al., Cell 2008
Pax7	CAATTTAA	TTAAATTG	258	0.45205	Berger et al., Cell 2008
Esx1	CAATTTAA	TTAAATTG	258	0.41721	Berger et al., Cell 2008
Shox2	CAATTTAA	TTAAATTG	258	0.42984	Berger et al., Cell 2008
Lhx4	CAATTTAA	TTAAATTG	258	0.41637	Berger et al., Cell 2008
Lhx1	CAATTTAA	TTAAATTG	258	0.44408	Berger et al., Cell 2008
Prrx1	CAATTTAA	TTAAATTG	258	0.4282	Berger et al., Cell 2008
Tbp	CAATTTAA	TTAAATTG	258	0.424809	Badis et al., Science 2009
Hmx1	AATTTAAT	ATTAAATT	259	0.44788	Berger et al., Cell 2008
Pou3f4	AATTTAAT	ATTAAATT	259	0.45153	Berger et al., Cell 2008
Vax2	AATTTAAT	ATTAAATT	259	0.43539	Berger et al., Cell 2008
Alx3	AATTTAAT	ATTAAATT	259	0.47165	Berger et al., Cell 2008
Dlx4	AATTTAAT	ATTAAATT	259	0.45804	Berger et al., Cell 2008
Hoxc4	AATTTAAT	ATTAAATT	259	0.44074	Berger et al., Cell 2008
Lhx2	AATTTAAT	ATTAAATT	259	0.44332	Berger et al., Cell 2008
Rhox6	AATTTAAT	ATTAAATT	259	0.41366	Berger et al., Cell 2008
Hoxd11	AATTTAAT	ATTAAATT	259	0.43942	Berger et al., Cell 2008
Pou4f3	AATTTAAT	ATTAAATT	259	0.46056	Berger et al., Cell 2008
Lbx2	AATTTAAT	ATTAAATT	259	0.40942	Berger et al., Cell 2008
Hoxd10	AATTTAAT	ATTAAATT	259	0.46415	Berger et al., Cell 2008
Hlxb9	AATTTAAT	ATTAAATT	259	0.44404	Berger et al., Cell 2008
Ipf1	AATTTAAT	ATTAAATT	259	0.44435	Berger et al., Cell 2008
Dlx2	AATTTAAT	ATTAAATT	259	0.45773	Berger et al., Cell 2008
Gsh2	AATTTAAT	ATTAAATT	259	0.41453	Berger et al., Cell 2008
Pou3f2	AATTTAAT	ATTAAATT	259	0.4624	Berger et al., Cell 2008
Pou3f1	AATTTAAT	ATTAAATT	259	0.46038	Berger et al., Cell 2008
Lhx3	AATTTAAT	ATTAAATT	259	0.48416	Berger et al., Cell 2008
Gbx2	AATTTAAT	ATTAAATT	259	0.42705	Berger et al., Cell 2008
Evx2	AATTTAAT	ATTAAATT	259	0.40084	Berger et al., Cell 2008
Cdx2	AATTTAAT	ATTAAATT	259	0.4439	Berger et al., Cell 2008
Hoxb13	AATTTAAT	ATTAAATT	259	0.45201	Berger et al., Cell 2008
Hoxc12	AATTTAAT	ATTAAATT	259	0.44193	Berger et al., Cell 2008
Prrx2	AATTTAAT	ATTAAATT	259	0.45596	Berger et al., Cell 2008
Hoxb3	AATTTAAT	ATTAAATT	259	0.42646	Berger et al., Cell 2008
Bsx	AATTTAAT	ATTAAATT	259	0.42415	Berger et al., Cell 2008
Nkx1-2	AATTTAAT	ATTAAATT	259	0.44542	Berger et al., Cell 2008
Hoxd1	AATTTAAT	ATTAAATT	259	0.43313	Berger et al., Cell 2008
Vsx1	AATTTAAT	ATTAAATT	259	0.45287	Berger et al., Cell 2008
Uncx4.1	AATTTAAT	ATTAAATT	259	0.48498	Berger et al., Cell 2008
Hoxb4	AATTTAAT	ATTAAATT	259	0.44254	Berger et al., Cell 2008
Barhl2	AATTTAAT	ATTAAATT	259	0.43719	Berger et al., Cell 2008
Pou6f1	AATTTAAT	ATTAAATT	259	0.43019	Berger et al., Cell 2008
Phox2b	AATTTAAT	ATTAAATT	259	0.47185	Berger et al., Cell 2008
Barx2	AATTTAAT	ATTAAATT	259	0.45499	Berger et al., Cell 2008
Arx	AATTTAAT	ATTAAATT	259	0.47451	Berger et al., Cell 2008
Dlx3	AATTTAAT	ATTAAATT	259	0.45442	Berger et al., Cell 2008
Hmx2	AATTTAAT	ATTAAATT	259	0.45562	Berger et al., Cell 2008
Msx2	AATTTAAT	ATTAAATT	259	0.44658	Berger et al., Cell 2008
Hmx3	AATTTAAT	ATTAAATT	259	0.46075	Berger et al., Cell 2008
Pou1f1	AATTTAAT	ATTAAATT	259	0.45109	Berger et al., Cell 2008
Evx1	AATTTAAT	ATTAAATT	259	0.43164	Berger et al., Cell 2008
En2	AATTTAAT	ATTAAATT	259	0.44099	Berger et al., Cell 2008
Hoxa7	AATTTAAT	ATTAAATT	259	0.44137	Berger et al., Cell 2008
Barhl1	AATTTAAT	ATTAAATT	259	0.42475	Berger et al., Cell 2008
En1	AATTTAAT	ATTAAATT	259	0.4473	Berger et al., Cell 2008
Hoxd8	AATTTAAT	ATTAAATT	259	0.44959	Berger et al., Cell 2008
Lmx1b	AATTTAAT	ATTAAATT	259	0.46627	Berger et al., Cell 2008
Isl2	AATTTAAT	ATTAAATT	259	0.40052	Berger et al., Cell 2008
Msx3	AATTTAAT	ATTAAATT	259	0.45598	Berger et al., Cell 2008
Prop1	AATTTAAT	ATTAAATT	259	0.47539	Berger et al., Cell 2008
Hoxc13	AATTTAAT	ATTAAATT	259	0.45675	Berger et al., Cell 2008
Hoxa2	AATTTAAT	ATTAAATT	259	0.41086	Berger et al., Cell 2008
Lhx9	AATTTAAT	ATTAAATT	259	0.46289	Berger et al., Cell 2008
Hoxd12	AATTTAAT	ATTAAATT	259	0.45502	Berger et al., Cell 2008
Og2x	AATTTAAT	ATTAAATT	259	0.45206	Berger et al., Cell 2008
Pou2f3	AATTTAAT	ATTAAATT	259	0.43774	Berger et al., Cell 2008
Hoxd13	AATTTAAT	ATTAAATT	259	0.43648	Berger et al., Cell 2008
Barx1	AATTTAAT	ATTAAATT	259	0.41056	Berger et al., Cell 2008
Hoxa6	AATTTAAT	ATTAAATT	259	0.46464	Berger et al., Cell 2008
Hoxa13	AATTTAAT	ATTAAATT	259	0.45352	Berger et al., Cell 2008
Lhx8	AATTTAAT	ATTAAATT	259	0.42146	Berger et al., Cell 2008
Alx4	AATTTAAT	ATTAAATT	259	0.47164	Berger et al., Cell 2008
Lmx1a	AATTTAAT	ATTAAATT	259	0.48103	Berger et al., Cell 2008
Hoxa5	AATTTAAT	ATTAAATT	259	0.4209	Berger et al., Cell 2008
Pou2f2	AATTTAAT	ATTAAATT	259	0.44131	Berger et al., Cell 2008
Hoxa4	AATTTAAT	ATTAAATT	259	0.43635	Berger et al., Cell 2008
Hoxc9	AATTTAAT	ATTAAATT	259	0.4414	Berger et al., Cell 2008
Nkx6-1	AATTTAAT	ATTAAATT	259	0.46659	Berger et al., Cell 2008
Emx2	AATTTAAT	ATTAAATT	259	0.42615	Berger et al., Cell 2008
Dlx1	AATTTAAT	ATTAAATT	259	0.45685	Berger et al., Cell 2008
Gbx1	AATTTAAT	ATTAAATT	259	0.44395	Berger et al., Cell 2008
Hoxb7	AATTTAAT	ATTAAATT	259	0.44498	Berger et al., Cell 2008
Hoxb9	AATTTAAT	ATTAAATT	259	0.46773	Berger et al., Cell 2008
Cart1	AATTTAAT	ATTAAATT	259	0.46632	Berger et al., Cell 2008
Pou3f3	AATTTAAT	ATTAAATT	259	0.42463	Berger et al., Cell 2008
Lhx5	AATTTAAT	ATTAAATT	259	0.47912	Berger et al., Cell 2008
Hoxa9	AATTTAAT	ATTAAATT	259	0.46282	Berger et al., Cell 2008
Hoxb5	AATTTAAT	ATTAAATT	259	0.42652	Berger et al., Cell 2008
Vax1	AATTTAAT	ATTAAATT	259	0.46074	Berger et al., Cell 2008
Hoxa10	AATTTAAT	ATTAAATT	259	0.46339	Berger et al., Cell 2008
Dbx2	AATTTAAT	ATTAAATT	259	0.4628	Berger et al., Cell 2008
Nkx1-1	AATTTAAT	ATTAAATT	259	0.42617	Berger et al., Cell 2008
Phox2a	AATTTAAT	ATTAAATT	259	0.47379	Berger et al., Cell 2008
Pax6	AATTTAAT	ATTAAATT	259	0.42923	Berger et al., Cell 2008
Duxl	AATTTAAT	ATTAAATT	259	0.44603	Berger et al., Cell 2008
Dlx5	AATTTAAT	ATTAAATT	259	0.43882	Berger et al., Cell 2008
Meox1	AATTTAAT	ATTAAATT	259	0.41667	Berger et al., Cell 2008
Msx1	AATTTAAT	ATTAAATT	259	0.45993	Berger et al., Cell 2008
Hoxc11	AATTTAAT	ATTAAATT	259	0.46404	Berger et al., Cell 2008
Otp	AATTTAAT	ATTAAATT	259	0.45828	Berger et al., Cell 2008
Nkx6-3	AATTTAAT	ATTAAATT	259	0.46506	Berger et al., Cell 2008
Cdx1	AATTTAAT	ATTAAATT	259	0.45334	Berger et al., Cell 2008
Hoxd3	AATTTAAT	ATTAAATT	259	0.43655	Berger et al., Cell 2008
Hoxc8	AATTTAAT	ATTAAATT	259	0.44645	Berger et al., Cell 2008
Isx	AATTTAAT	ATTAAATT	259	0.45244	Berger et al., Cell 2008
Tlx2	AATTTAAT	ATTAAATT	259	0.42959	Berger et al., Cell 2008
Hoxc10	AATTTAAT	ATTAAATT	259	0.44065	Berger et al., Cell 2008
Hoxa11	AATTTAAT	ATTAAATT	259	0.46195	Berger et al., Cell 2008
Pax4	AATTTAAT	ATTAAATT	259	0.45925	Berger et al., Cell 2008
Pax7	AATTTAAT	ATTAAATT	259	0.46124	Berger et al., Cell 2008
Esx1	AATTTAAT	ATTAAATT	259	0.45731	Berger et al., Cell 2008
Hoxc5	AATTTAAT	ATTAAATT	259	0.44736	Berger et al., Cell 2008
Rax	AATTTAAT	ATTAAATT	259	0.44389	Berger et al., Cell 2008
Pou2f1	AATTTAAT	ATTAAATT	259	0.44681	Berger et al., Cell 2008
Dbx1	AATTTAAT	ATTAAATT	259	0.41469	Berger et al., Cell 2008
Lhx6	AATTTAAT	ATTAAATT	259	0.42495	Berger et al., Cell 2008
Shox2	AATTTAAT	ATTAAATT	259	0.46208	Berger et al., Cell 2008
Hoxb6	AATTTAAT	ATTAAATT	259	0.4245	Berger et al., Cell 2008
Hoxc6	AATTTAAT	ATTAAATT	259	0.40891	Berger et al., Cell 2008
Lhx4	AATTTAAT	ATTAAATT	259	0.46599	Berger et al., Cell 2008
Lhx1	AATTTAAT	ATTAAATT	259	0.47687	Berger et al., Cell 2008
Hoxb8	AATTTAAT	ATTAAATT	259	0.44223	Berger et al., Cell 2008
Prrx1	AATTTAAT	ATTAAATT	259	0.45984	Berger et al., Cell 2008
Tbp	AATTTAAT	ATTAAATT	259	0.445996	Badis et al., Science 2009
Hoxa3	AATTTAAT	ATTAAATT	259	0.427424	Badis et al., Science 2009
Arid3a	AATTTAAT	ATTAAATT	259	0.471859	Badis et al., Science 2009
Hmx1	ATTTAATT	AATTAAAT	260	0.46307	Berger et al., Cell 2008
Pou3f4	ATTTAATT	AATTAAAT	260	0.4679	Berger et al., Cell 2008
Vax2	ATTTAATT	AATTAAAT	260	0.46606	Berger et al., Cell 2008
Alx3	ATTTAATT	AATTAAAT	260	0.48825	Berger et al., Cell 2008
Dlx4	ATTTAATT	AATTAAAT	260	0.47388	Berger et al., Cell 2008
Gsc	ATTTAATT	AATTAAAT	260	0.40678	Berger et al., Cell 2008
Hoxc4	ATTTAATT	AATTAAAT	260	0.46537	Berger et al., Cell 2008
Lhx2	ATTTAATT	AATTAAAT	260	0.47926	Berger et al., Cell 2008
Rhox6	ATTTAATT	AATTAAAT	260	0.44123	Berger et al., Cell 2008
Hoxd11	ATTTAATT	AATTAAAT	260	0.42772	Berger et al., Cell 2008
Pou4f3	ATTTAATT	AATTAAAT	260	0.45463	Berger et al., Cell 2008
Lbx2	ATTTAATT	AATTAAAT	260	0.43486	Berger et al., Cell 2008
Hoxd10	ATTTAATT	AATTAAAT	260	0.4498	Berger et al., Cell 2008
Hlxb9	ATTTAATT	AATTAAAT	260	0.46799	Berger et al., Cell 2008
Ipf1	ATTTAATT	AATTAAAT	260	0.46022	Berger et al., Cell 2008
Dlx2	ATTTAATT	AATTAAAT	260	0.47988	Berger et al., Cell 2008
Gsh2	ATTTAATT	AATTAAAT	260	0.44652	Berger et al., Cell 2008
Pou3f2	ATTTAATT	AATTAAAT	260	0.47531	Berger et al., Cell 2008
Pou3f1	ATTTAATT	AATTAAAT	260	0.46974	Berger et al., Cell 2008
Lhx3	ATTTAATT	AATTAAAT	260	0.4901	Berger et al., Cell 2008
Gbx2	ATTTAATT	AATTAAAT	260	0.44438	Berger et al., Cell 2008
Evx2	ATTTAATT	AATTAAAT	260	0.42477	Berger et al., Cell 2008
Cdx2	ATTTAATT	AATTAAAT	260	0.43177	Berger et al., Cell 2008
Hoxb13	ATTTAATT	AATTAAAT	260	0.45649	Berger et al., Cell 2008
Hoxc12	ATTTAATT	AATTAAAT	260	0.44722	Berger et al., Cell 2008
Prrx2	ATTTAATT	AATTAAAT	260	0.46772	Berger et al., Cell 2008
Hoxb3	ATTTAATT	AATTAAAT	260	0.46253	Berger et al., Cell 2008
Bsx	ATTTAATT	AATTAAAT	260	0.45737	Berger et al., Cell 2008
Nkx1-2	ATTTAATT	AATTAAAT	260	0.45138	Berger et al., Cell 2008
Hoxd1	ATTTAATT	AATTAAAT	260	0.45181	Berger et al., Cell 2008
Vsx1	ATTTAATT	AATTAAAT	260	0.48291	Berger et al., Cell 2008
Uncx4.1	ATTTAATT	AATTAAAT	260	0.49051	Berger et al., Cell 2008
Hoxb4	ATTTAATT	AATTAAAT	260	0.46361	Berger et al., Cell 2008
Barhl2	ATTTAATT	AATTAAAT	260	0.4522	Berger et al., Cell 2008
Pou6f1	ATTTAATT	AATTAAAT	260	0.4511	Berger et al., Cell 2008
Phox2b	ATTTAATT	AATTAAAT	260	0.47675	Berger et al., Cell 2008
Barx2	ATTTAATT	AATTAAAT	260	0.46968	Berger et al., Cell 2008
Arx	ATTTAATT	AATTAAAT	260	0.48621	Berger et al., Cell 2008
Dlx3	ATTTAATT	AATTAAAT	260	0.47813	Berger et al., Cell 2008
Hmx2	ATTTAATT	AATTAAAT	260	0.46061	Berger et al., Cell 2008
Msx2	ATTTAATT	AATTAAAT	260	0.47234	Berger et al., Cell 2008
Hmx3	ATTTAATT	AATTAAAT	260	0.46821	Berger et al., Cell 2008
Pou1f1	ATTTAATT	AATTAAAT	260	0.46991	Berger et al., Cell 2008
Evx1	ATTTAATT	AATTAAAT	260	0.4547	Berger et al., Cell 2008
En2	ATTTAATT	AATTAAAT	260	0.46644	Berger et al., Cell 2008
Hoxa7	ATTTAATT	AATTAAAT	260	0.44868	Berger et al., Cell 2008
Barhl1	ATTTAATT	AATTAAAT	260	0.45738	Berger et al., Cell 2008
En1	ATTTAATT	AATTAAAT	260	0.44499	Berger et al., Cell 2008
Hoxd8	ATTTAATT	AATTAAAT	260	0.43553	Berger et al., Cell 2008
Lmx1b	ATTTAATT	AATTAAAT	260	0.48755	Berger et al., Cell 2008
Isl2	ATTTAATT	AATTAAAT	260	0.42916	Berger et al., Cell 2008
Msx3	ATTTAATT	AATTAAAT	260	0.47968	Berger et al., Cell 2008
Prop1	ATTTAATT	AATTAAAT	260	0.47994	Berger et al., Cell 2008
Hoxc13	ATTTAATT	AATTAAAT	260	0.45978	Berger et al., Cell 2008
Hoxa2	ATTTAATT	AATTAAAT	260	0.45575	Berger et al., Cell 2008
Lhx9	ATTTAATT	AATTAAAT	260	0.47913	Berger et al., Cell 2008
Hoxd12	ATTTAATT	AATTAAAT	260	0.46484	Berger et al., Cell 2008
Og2x	ATTTAATT	AATTAAAT	260	0.46849	Berger et al., Cell 2008
Pou2f3	ATTTAATT	AATTAAAT	260	0.45557	Berger et al., Cell 2008
Hoxd13	ATTTAATT	AATTAAAT	260	0.42732	Berger et al., Cell 2008
Barx1	ATTTAATT	AATTAAAT	260	0.45083	Berger et al., Cell 2008
Hoxa6	ATTTAATT	AATTAAAT	260	0.46501	Berger et al., Cell 2008
Hoxa13	ATTTAATT	AATTAAAT	260	0.45772	Berger et al., Cell 2008
Lhx8	ATTTAATT	AATTAAAT	260	0.46103	Berger et al., Cell 2008
Alx4	ATTTAATT	AATTAAAT	260	0.48344	Berger et al., Cell 2008
Lmx1a	ATTTAATT	AATTAAAT	260	0.48397	Berger et al., Cell 2008
Hoxa5	ATTTAATT	AATTAAAT	260	0.45839	Berger et al., Cell 2008
Pou2f2	ATTTAATT	AATTAAAT	260	0.45933	Berger et al., Cell 2008
Hoxa4	ATTTAATT	AATTAAAT	260	0.45092	Berger et al., Cell 2008
Hoxc9	ATTTAATT	AATTAAAT	260	0.40587	Berger et al., Cell 2008
Nkx6-1	ATTTAATT	AATTAAAT	260	0.48231	Berger et al., Cell 2008
Emx2	ATTTAATT	AATTAAAT	260	0.45615	Berger et al., Cell 2008
Dlx1	ATTTAATT	AATTAAAT	260	0.47973	Berger et al., Cell 2008
Gbx1	ATTTAATT	AATTAAAT	260	0.46751	Berger et al., Cell 2008
Hoxb7	ATTTAATT	AATTAAAT	260	0.42776	Berger et al., Cell 2008
Hoxb9	ATTTAATT	AATTAAAT	260	0.46591	Berger et al., Cell 2008
Cart1	ATTTAATT	AATTAAAT	260	0.47833	Berger et al., Cell 2008
Pou3f3	ATTTAATT	AATTAAAT	260	0.40095	Berger et al., Cell 2008
Lhx5	ATTTAATT	AATTAAAT	260	0.49038	Berger et al., Cell 2008
Hoxa9	ATTTAATT	AATTAAAT	260	0.44782	Berger et al., Cell 2008
Hoxb5	ATTTAATT	AATTAAAT	260	0.44417	Berger et al., Cell 2008
Vax1	ATTTAATT	AATTAAAT	260	0.45782	Berger et al., Cell 2008
Hoxa10	ATTTAATT	AATTAAAT	260	0.46067	Berger et al., Cell 2008
Dbx2	ATTTAATT	AATTAAAT	260	0.47104	Berger et al., Cell 2008
Nkx1-1	ATTTAATT	AATTAAAT	260	0.45314	Berger et al., Cell 2008
Phox2a	ATTTAATT	AATTAAAT	260	0.47811	Berger et al., Cell 2008
Pax6	ATTTAATT	AATTAAAT	260	0.43609	Berger et al., Cell 2008
Duxl	ATTTAATT	AATTAAAT	260	0.42942	Berger et al., Cell 2008
Dlx5	ATTTAATT	AATTAAAT	260	0.47018	Berger et al., Cell 2008
Meox1	ATTTAATT	AATTAAAT	260	0.45703	Berger et al., Cell 2008
Msx1	ATTTAATT	AATTAAAT	260	0.479	Berger et al., Cell 2008
Hoxc11	ATTTAATT	AATTAAAT	260	0.45789	Berger et al., Cell 2008
Otp	ATTTAATT	AATTAAAT	260	0.4815	Berger et al., Cell 2008
Nkx6-3	ATTTAATT	AATTAAAT	260	0.48487	Berger et al., Cell 2008
Cdx1	ATTTAATT	AATTAAAT	260	0.45192	Berger et al., Cell 2008
Hoxd3	ATTTAATT	AATTAAAT	260	0.45704	Berger et al., Cell 2008
Hoxc8	ATTTAATT	AATTAAAT	260	0.44293	Berger et al., Cell 2008
Isx	ATTTAATT	AATTAAAT	260	0.47554	Berger et al., Cell 2008
Tlx2	ATTTAATT	AATTAAAT	260	0.43701	Berger et al., Cell 2008
Hoxc10	ATTTAATT	AATTAAAT	260	0.4236	Berger et al., Cell 2008
Hoxa11	ATTTAATT	AATTAAAT	260	0.44414	Berger et al., Cell 2008
Pax4	ATTTAATT	AATTAAAT	260	0.46566	Berger et al., Cell 2008
Pax7	ATTTAATT	AATTAAAT	260	0.47231	Berger et al., Cell 2008
Esx1	ATTTAATT	AATTAAAT	260	0.47514	Berger et al., Cell 2008
Hoxc5	ATTTAATT	AATTAAAT	260	0.45891	Berger et al., Cell 2008
Rax	ATTTAATT	AATTAAAT	260	0.47248	Berger et al., Cell 2008
Pou2f1	ATTTAATT	AATTAAAT	260	0.46544	Berger et al., Cell 2008
Lhx6	ATTTAATT	AATTAAAT	260	0.45551	Berger et al., Cell 2008
Shox2	ATTTAATT	AATTAAAT	260	0.47794	Berger et al., Cell 2008
Hoxc6	ATTTAATT	AATTAAAT	260	0.4117	Berger et al., Cell 2008
Lhx4	ATTTAATT	AATTAAAT	260	0.47631	Berger et al., Cell 2008
Lhx1	ATTTAATT	AATTAAAT	260	0.48737	Berger et al., Cell 2008
Hoxb8	ATTTAATT	AATTAAAT	260	0.44563	Berger et al., Cell 2008
Hoxa1	ATTTAATT	AATTAAAT	260	0.44549	Berger et al., Cell 2008
Prrx1	ATTTAATT	AATTAAAT	260	0.48157	Berger et al., Cell 2008
Tbp	ATTTAATT	AATTAAAT	260	0.442518	Badis et al., Science 2009
Hbp1	ATTTAATT	AATTAAAT	260	0.412786	Badis et al., Science 2009
Hoxa3	ATTTAATT	AATTAAAT	260	0.456618	Badis et al., Science 2009
Arid3a	ATTTAATT	AATTAAAT	260	0.476413	Badis et al., Science 2009
Hmx1	TTTAATTA	TAATTAAA	261	0.46083	Berger et al., Cell 2008
Pou3f4	TTTAATTA	TAATTAAA	261	0.4943	Berger et al., Cell 2008
Vax2	TTTAATTA	TAATTAAA	261	0.49067	Berger et al., Cell 2008
Alx3	TTTAATTA	TAATTAAA	261	0.49467	Berger et al., Cell 2008
Dlx4	TTTAATTA	TAATTAAA	261	0.49246	Berger et al., Cell 2008
Hoxc4	TTTAATTA	TAATTAAA	261	0.48624	Berger et al., Cell 2008
Lhx2	TTTAATTA	TAATTAAA	261	0.49524	Berger et al., Cell 2008
Rhox6	TTTAATTA	TAATTAAA	261	0.48982	Berger et al., Cell 2008
Hoxd11	TTTAATTA	TAATTAAA	261	0.46553	Berger et al., Cell 2008
Pou4f3	TTTAATTA	TAATTAAA	261	0.49282	Berger et al., Cell 2008
Lbx2	TTTAATTA	TAATTAAA	261	0.48983	Berger et al., Cell 2008
Hoxd10	TTTAATTA	TAATTAAA	261	0.47391	Berger et al., Cell 2008
Hlxb9	TTTAATTA	TAATTAAA	261	0.48911	Berger et al., Cell 2008
Ipf1	TTTAATTA	TAATTAAA	261	0.48085	Berger et al., Cell 2008
Dlx2	TTTAATTA	TAATTAAA	261	0.4933	Berger et al., Cell 2008
Gsh2	TTTAATTA	TAATTAAA	261	0.48844	Berger et al., Cell 2008
Pou3f2	TTTAATTA	TAATTAAA	261	0.49328	Berger et al., Cell 2008
Pou3f1	TTTAATTA	TAATTAAA	261	0.49153	Berger et al., Cell 2008
Lhx3	TTTAATTA	TAATTAAA	261	0.49855	Berger et al., Cell 2008
Gbx2	TTTAATTA	TAATTAAA	261	0.47435	Berger et al., Cell 2008
Evx2	TTTAATTA	TAATTAAA	261	0.47245	Berger et al., Cell 2008
Cdx2	TTTAATTA	TAATTAAA	261	0.46747	Berger et al., Cell 2008
Hoxb13	TTTAATTA	TAATTAAA	261	0.4734	Berger et al., Cell 2008
Hoxc12	TTTAATTA	TAATTAAA	261	0.47978	Berger et al., Cell 2008
Prrx2	TTTAATTA	TAATTAAA	261	0.49395	Berger et al., Cell 2008
Hoxb3	TTTAATTA	TAATTAAA	261	0.48542	Berger et al., Cell 2008
Bsx	TTTAATTA	TAATTAAA	261	0.47657	Berger et al., Cell 2008
Nkx1-2	TTTAATTA	TAATTAAA	261	0.48472	Berger et al., Cell 2008
Hoxd1	TTTAATTA	TAATTAAA	261	0.48601	Berger et al., Cell 2008
Vsx1	TTTAATTA	TAATTAAA	261	0.49678	Berger et al., Cell 2008
Uncx4.1	TTTAATTA	TAATTAAA	261	0.49582	Berger et al., Cell 2008
Hoxb4	TTTAATTA	TAATTAAA	261	0.49199	Berger et al., Cell 2008
Barhl2	TTTAATTA	TAATTAAA	261	0.4602	Berger et al., Cell 2008
Pou6f1	TTTAATTA	TAATTAAA	261	0.48398	Berger et al., Cell 2008
Phox2b	TTTAATTA	TAATTAAA	261	0.48224	Berger et al., Cell 2008
Barx2	TTTAATTA	TAATTAAA	261	0.48114	Berger et al., Cell 2008
Arx	TTTAATTA	TAATTAAA	261	0.49586	Berger et al., Cell 2008
Dlx3	TTTAATTA	TAATTAAA	261	0.49356	Berger et al., Cell 2008
Hmx2	TTTAATTA	TAATTAAA	261	0.43277	Berger et al., Cell 2008
Msx2	TTTAATTA	TAATTAAA	261	0.48158	Berger et al., Cell 2008
Hmx3	TTTAATTA	TAATTAAA	261	0.46174	Berger et al., Cell 2008
Pou1f1	TTTAATTA	TAATTAAA	261	0.49375	Berger et al., Cell 2008
Evx1	TTTAATTA	TAATTAAA	261	0.48888	Berger et al., Cell 2008
En2	TTTAATTA	TAATTAAA	261	0.492	Berger et al., Cell 2008
Hoxa7	TTTAATTA	TAATTAAA	261	0.48465	Berger et al., Cell 2008
Barhl1	TTTAATTA	TAATTAAA	261	0.44595	Berger et al., Cell 2008
En1	TTTAATTA	TAATTAAA	261	0.48517	Berger et al., Cell 2008
Hoxd8	TTTAATTA	TAATTAAA	261	0.47098	Berger et al., Cell 2008
Lmx1b	TTTAATTA	TAATTAAA	261	0.49914	Berger et al., Cell 2008
Isl2	TTTAATTA	TAATTAAA	261	0.46048	Berger et al., Cell 2008
Msx3	TTTAATTA	TAATTAAA	261	0.48817	Berger et al., Cell 2008
Prop1	TTTAATTA	TAATTAAA	261	0.4959	Berger et al., Cell 2008
Hoxc13	TTTAATTA	TAATTAAA	261	0.47931	Berger et al., Cell 2008
Hoxa2	TTTAATTA	TAATTAAA	261	0.49032	Berger et al., Cell 2008
Lhx9	TTTAATTA	TAATTAAA	261	0.49452	Berger et al., Cell 2008
Hoxd12	TTTAATTA	TAATTAAA	261	0.4874	Berger et al., Cell 2008
Og2x	TTTAATTA	TAATTAAA	261	0.49039	Berger et al., Cell 2008
Pou2f3	TTTAATTA	TAATTAAA	261	0.47953	Berger et al., Cell 2008
Hoxd13	TTTAATTA	TAATTAAA	261	0.46966	Berger et al., Cell 2008
Barx1	TTTAATTA	TAATTAAA	261	0.45766	Berger et al., Cell 2008
Hoxa6	TTTAATTA	TAATTAAA	261	0.48788	Berger et al., Cell 2008
Hoxa13	TTTAATTA	TAATTAAA	261	0.47508	Berger et al., Cell 2008
Lhx8	TTTAATTA	TAATTAAA	261	0.48132	Berger et al., Cell 2008
Alx4	TTTAATTA	TAATTAAA	261	0.49756	Berger et al., Cell 2008
Lmx1a	TTTAATTA	TAATTAAA	261	0.49892	Berger et al., Cell 2008
Hoxa5	TTTAATTA	TAATTAAA	261	0.48839	Berger et al., Cell 2008
Pou2f2	TTTAATTA	TAATTAAA	261	0.48993	Berger et al., Cell 2008
Hoxa4	TTTAATTA	TAATTAAA	261	0.49133	Berger et al., Cell 2008
Hoxc9	TTTAATTA	TAATTAAA	261	0.46988	Berger et al., Cell 2008
Nkx6-1	TTTAATTA	TAATTAAA	261	0.49516	Berger et al., Cell 2008
Emx2	TTTAATTA	TAATTAAA	261	0.48925	Berger et al., Cell 2008
Dlx1	TTTAATTA	TAATTAAA	261	0.49385	Berger et al., Cell 2008
Gbx1	TTTAATTA	TAATTAAA	261	0.48691	Berger et al., Cell 2008
Hoxb7	TTTAATTA	TAATTAAA	261	0.48135	Berger et al., Cell 2008
Hoxb9	TTTAATTA	TAATTAAA	261	0.48786	Berger et al., Cell 2008
Cart1	TTTAATTA	TAATTAAA	261	0.49673	Berger et al., Cell 2008
Pou3f3	TTTAATTA	TAATTAAA	261	0.45548	Berger et al., Cell 2008
Lhx5	TTTAATTA	TAATTAAA	261	0.49877	Berger et al., Cell 2008
Hoxa9	TTTAATTA	TAATTAAA	261	0.48043	Berger et al., Cell 2008
Hoxb5	TTTAATTA	TAATTAAA	261	0.48419	Berger et al., Cell 2008
Vax1	TTTAATTA	TAATTAAA	261	0.49057	Berger et al., Cell 2008
Hoxa10	TTTAATTA	TAATTAAA	261	0.48447	Berger et al., Cell 2008
Dbx2	TTTAATTA	TAATTAAA	261	0.489	Berger et al., Cell 2008
Nkx1-1	TTTAATTA	TAATTAAA	261	0.4836	Berger et al., Cell 2008
Phox2a	TTTAATTA	TAATTAAA	261	0.48591	Berger et al., Cell 2008
Pax6	TTTAATTA	TAATTAAA	261	0.46186	Berger et al., Cell 2008
Hlx1	TTTAATTA	TAATTAAA	261	0.47014	Berger et al., Cell 2008
Duxl	TTTAATTA	TAATTAAA	261	0.4085	Berger et al., Cell 2008
Bapx1	TTTAATTA	TAATTAAA	261	0.40807	Berger et al., Cell 2008
Dlx5	TTTAATTA	TAATTAAA	261	0.48701	Berger et al., Cell 2008
Meox1	TTTAATTA	TAATTAAA	261	0.49055	Berger et al., Cell 2008
Msx1	TTTAATTA	TAATTAAA	261	0.48941	Berger et al., Cell 2008
Hoxc11	TTTAATTA	TAATTAAA	261	0.48365	Berger et al., Cell 2008
Otp	TTTAATTA	TAATTAAA	261	0.4962	Berger et al., Cell 2008
Nkx6-3	TTTAATTA	TAATTAAA	261	0.49665	Berger et al., Cell 2008
Cdx1	TTTAATTA	TAATTAAA	261	0.48498	Berger et al., Cell 2008
Hoxd3	TTTAATTA	TAATTAAA	261	0.49023	Berger et al., Cell 2008
Hoxc8	TTTAATTA	TAATTAAA	261	0.48617	Berger et al., Cell 2008
Isx	TTTAATTA	TAATTAAA	261	0.49039	Berger et al., Cell 2008
Tlx2	TTTAATTA	TAATTAAA	261	0.43019	Berger et al., Cell 2008
Hoxc10	TTTAATTA	TAATTAAA	261	0.47519	Berger et al., Cell 2008
Hoxa11	TTTAATTA	TAATTAAA	261	0.48279	Berger et al., Cell 2008
Pax4	TTTAATTA	TAATTAAA	261	0.48628	Berger et al., Cell 2008
Pax7	TTTAATTA	TAATTAAA	261	0.48461	Berger et al., Cell 2008
Esx1	TTTAATTA	TAATTAAA	261	0.49457	Berger et al., Cell 2008
Hoxc5	TTTAATTA	TAATTAAA	261	0.49014	Berger et al., Cell 2008
Rax	TTTAATTA	TAATTAAA	261	0.49387	Berger et al., Cell 2008
Pou2f1	TTTAATTA	TAATTAAA	261	0.48541	Berger et al., Cell 2008
Dbx1	TTTAATTA	TAATTAAA	261	0.42342	Berger et al., Cell 2008
Lhx6	TTTAATTA	TAATTAAA	261	0.48611	Berger et al., Cell 2008
Shox2	TTTAATTA	TAATTAAA	261	0.49662	Berger et al., Cell 2008
Hoxb6	TTTAATTA	TAATTAAA	261	0.42369	Berger et al., Cell 2008
Hoxc6	TTTAATTA	TAATTAAA	261	0.47254	Berger et al., Cell 2008
Lhx4	TTTAATTA	TAATTAAA	261	0.48833	Berger et al., Cell 2008
Lhx1	TTTAATTA	TAATTAAA	261	0.49835	Berger et al., Cell 2008
Hoxb8	TTTAATTA	TAATTAAA	261	0.47491	Berger et al., Cell 2008
Hoxa1	TTTAATTA	TAATTAAA	261	0.48932	Berger et al., Cell 2008
Prrx1	TTTAATTA	TAATTAAA	261	0.49145	Berger et al., Cell 2008
Nkx3-1	TTTAATTA	TAATTAAA	261	0.407249	Badis et al., Science 2009
Tbp	TTTAATTA	TAATTAAA	261	0.436148	Badis et al., Science 2009
Hoxa3	TTTAATTA	TAATTAAA	261	0.491627	Badis et al., Science 2009
Arid3a	TTTAATTA	TAATTAAA	261	0.490702	Badis et al., Science 2009
Hmx1	TTAATTAC	GTAATTAA	262	0.46825	Berger et al., Cell 2008
Pou3f4	TTAATTAC	GTAATTAA	262	0.48501	Berger et al., Cell 2008
Vax2	TTAATTAC	GTAATTAA	262	0.49349	Berger et al., Cell 2008
Alx3	TTAATTAC	GTAATTAA	262	0.49201	Berger et al., Cell 2008
Dlx4	TTAATTAC	GTAATTAA	262	0.49285	Berger et al., Cell 2008
Gsc	TTAATTAC	GTAATTAA	262	0.43286	Berger et al., Cell 2008
Hoxc4	TTAATTAC	GTAATTAA	262	0.48725	Berger et al., Cell 2008
Lhx2	TTAATTAC	GTAATTAA	262	0.49297	Berger et al., Cell 2008
Rhox6	TTAATTAC	GTAATTAA	262	0.48847	Berger et al., Cell 2008
Hoxd11	TTAATTAC	GTAATTAA	262	0.45795	Berger et al., Cell 2008
Pou4f3	TTAATTAC	GTAATTAA	262	0.48311	Berger et al., Cell 2008
Lbx2	TTAATTAC	GTAATTAA	262	0.48193	Berger et al., Cell 2008
Hoxd10	TTAATTAC	GTAATTAA	262	0.4657	Berger et al., Cell 2008
Hlxb9	TTAATTAC	GTAATTAA	262	0.4943	Berger et al., Cell 2008
Ipf1	TTAATTAC	GTAATTAA	262	0.49023	Berger et al., Cell 2008
Dlx2	TTAATTAC	GTAATTAA	262	0.49432	Berger et al., Cell 2008
Gsh2	TTAATTAC	GTAATTAA	262	0.49312	Berger et al., Cell 2008
Pou3f2	TTAATTAC	GTAATTAA	262	0.4868	Berger et al., Cell 2008
Pou3f1	TTAATTAC	GTAATTAA	262	0.48287	Berger et al., Cell 2008
Lhx3	TTAATTAC	GTAATTAA	262	0.49549	Berger et al., Cell 2008
Gbx2	TTAATTAC	GTAATTAA	262	0.48355	Berger et al., Cell 2008
Evx2	TTAATTAC	GTAATTAA	262	0.48672	Berger et al., Cell 2008
Cdx2	TTAATTAC	GTAATTAA	262	0.47933	Berger et al., Cell 2008
Hoxb13	TTAATTAC	GTAATTAA	262	0.43912	Berger et al., Cell 2008
Hoxc12	TTAATTAC	GTAATTAA	262	0.46943	Berger et al., Cell 2008
Prrx2	TTAATTAC	GTAATTAA	262	0.49187	Berger et al., Cell 2008
Hoxb3	TTAATTAC	GTAATTAA	262	0.4918	Berger et al., Cell 2008
Bsx	TTAATTAC	GTAATTAA	262	0.48793	Berger et al., Cell 2008
Nkx1-2	TTAATTAC	GTAATTAA	262	0.48539	Berger et al., Cell 2008
Hoxd1	TTAATTAC	GTAATTAA	262	0.49173	Berger et al., Cell 2008
Vsx1	TTAATTAC	GTAATTAA	262	0.49384	Berger et al., Cell 2008
Uncx4.1	TTAATTAC	GTAATTAA	262	0.49368	Berger et al., Cell 2008
Hoxb4	TTAATTAC	GTAATTAA	262	0.49193	Berger et al., Cell 2008
Barhl2	TTAATTAC	GTAATTAA	262	0.45852	Berger et al., Cell 2008
Pou6f1	TTAATTAC	GTAATTAA	262	0.48206	Berger et al., Cell 2008
Phox2b	TTAATTAC	GTAATTAA	262	0.48021	Berger et al., Cell 2008
Barx2	TTAATTAC	GTAATTAA	262	0.48858	Berger et al., Cell 2008
Arx	TTAATTAC	GTAATTAA	262	0.49409	Berger et al., Cell 2008
Dlx3	TTAATTAC	GTAATTAA	262	0.4943	Berger et al., Cell 2008
Hmx2	TTAATTAC	GTAATTAA	262	0.42884	Berger et al., Cell 2008
Msx2	TTAATTAC	GTAATTAA	262	0.48684	Berger et al., Cell 2008
Hmx3	TTAATTAC	GTAATTAA	262	0.4647	Berger et al., Cell 2008
Pou1f1	TTAATTAC	GTAATTAA	262	0.48213	Berger et al., Cell 2008
Evx1	TTAATTAC	GTAATTAA	262	0.49397	Berger et al., Cell 2008
En2	TTAATTAC	GTAATTAA	262	0.49362	Berger et al., Cell 2008
Hoxa7	TTAATTAC	GTAATTAA	262	0.48929	Berger et al., Cell 2008
Barhl1	TTAATTAC	GTAATTAA	262	0.45993	Berger et al., Cell 2008
En1	TTAATTAC	GTAATTAA	262	0.48921	Berger et al., Cell 2008
Hoxd8	TTAATTAC	GTAATTAA	262	0.48847	Berger et al., Cell 2008
Lmx1b	TTAATTAC	GTAATTAA	262	0.4954	Berger et al., Cell 2008
Isl2	TTAATTAC	GTAATTAA	262	0.46737	Berger et al., Cell 2008
Msx3	TTAATTAC	GTAATTAA	262	0.49153	Berger et al., Cell 2008
Prop1	TTAATTAC	GTAATTAA	262	0.49054	Berger et al., Cell 2008
Hoxc13	TTAATTAC	GTAATTAA	262	0.44717	Berger et al., Cell 2008
Hoxa2	TTAATTAC	GTAATTAA	262	0.49526	Berger et al., Cell 2008
Lhx9	TTAATTAC	GTAATTAA	262	0.49177	Berger et al., Cell 2008
Hoxd12	TTAATTAC	GTAATTAA	262	0.48655	Berger et al., Cell 2008
Og2x	TTAATTAC	GTAATTAA	262	0.48618	Berger et al., Cell 2008
Pou2f3	TTAATTAC	GTAATTAA	262	0.47617	Berger et al., Cell 2008
Hoxd13	TTAATTAC	GTAATTAA	262	0.40992	Berger et al., Cell 2008
Barx1	TTAATTAC	GTAATTAA	262	0.47831	Berger et al., Cell 2008
Hoxa6	TTAATTAC	GTAATTAA	262	0.49541	Berger et al., Cell 2008
Hoxa13	TTAATTAC	GTAATTAA	262	0.4435	Berger et al., Cell 2008
Lhx8	TTAATTAC	GTAATTAA	262	0.48443	Berger et al., Cell 2008
Alx4	TTAATTAC	GTAATTAA	262	0.49459	Berger et al., Cell 2008
Lmx1a	TTAATTAC	GTAATTAA	262	0.4954	Berger et al., Cell 2008
Hoxa5	TTAATTAC	GTAATTAA	262	0.49452	Berger et al., Cell 2008
Pou2f2	TTAATTAC	GTAATTAA	262	0.48066	Berger et al., Cell 2008
Hoxa4	TTAATTAC	GTAATTAA	262	0.49312	Berger et al., Cell 2008
Hoxc9	TTAATTAC	GTAATTAA	262	0.47771	Berger et al., Cell 2008
Nkx6-1	TTAATTAC	GTAATTAA	262	0.4956	Berger et al., Cell 2008
Emx2	TTAATTAC	GTAATTAA	262	0.49321	Berger et al., Cell 2008
Dlx1	TTAATTAC	GTAATTAA	262	0.49405	Berger et al., Cell 2008
Gbx1	TTAATTAC	GTAATTAA	262	0.48955	Berger et al., Cell 2008
Hoxb7	TTAATTAC	GTAATTAA	262	0.49088	Berger et al., Cell 2008
Hoxb9	TTAATTAC	GTAATTAA	262	0.49022	Berger et al., Cell 2008
Cart1	TTAATTAC	GTAATTAA	262	0.49053	Berger et al., Cell 2008
Pou3f3	TTAATTAC	GTAATTAA	262	0.42556	Berger et al., Cell 2008
Lhx5	TTAATTAC	GTAATTAA	262	0.49687	Berger et al., Cell 2008
Hoxa9	TTAATTAC	GTAATTAA	262	0.48621	Berger et al., Cell 2008
Hoxb5	TTAATTAC	GTAATTAA	262	0.49349	Berger et al., Cell 2008
Vax1	TTAATTAC	GTAATTAA	262	0.49575	Berger et al., Cell 2008
Hoxa10	TTAATTAC	GTAATTAA	262	0.48329	Berger et al., Cell 2008
Dbx2	TTAATTAC	GTAATTAA	262	0.48852	Berger et al., Cell 2008
Nkx1-1	TTAATTAC	GTAATTAA	262	0.48928	Berger et al., Cell 2008
Phox2a	TTAATTAC	GTAATTAA	262	0.4868	Berger et al., Cell 2008
Pax6	TTAATTAC	GTAATTAA	262	0.43302	Berger et al., Cell 2008
Hlx1	TTAATTAC	GTAATTAA	262	0.47003	Berger et al., Cell 2008
Bapx1	TTAATTAC	GTAATTAA	262	0.43837	Berger et al., Cell 2008
Otx1	TTAATTAC	GTAATTAA	262	0.40602	Berger et al., Cell 2008
Dlx5	TTAATTAC	GTAATTAA	262	0.49079	Berger et al., Cell 2008
Meox1	TTAATTAC	GTAATTAA	262	0.49413	Berger et al., Cell 2008
Msx1	TTAATTAC	GTAATTAA	262	0.48885	Berger et al., Cell 2008
Hoxc11	TTAATTAC	GTAATTAA	262	0.48028	Berger et al., Cell 2008
Otp	TTAATTAC	GTAATTAA	262	0.49227	Berger et al., Cell 2008
Nkx6-3	TTAATTAC	GTAATTAA	262	0.49625	Berger et al., Cell 2008
Cdx1	TTAATTAC	GTAATTAA	262	0.48821	Berger et al., Cell 2008
Hoxd3	TTAATTAC	GTAATTAA	262	0.49407	Berger et al., Cell 2008
Hoxc8	TTAATTAC	GTAATTAA	262	0.49364	Berger et al., Cell 2008
Isx	TTAATTAC	GTAATTAA	262	0.48666	Berger et al., Cell 2008
Tlx2	TTAATTAC	GTAATTAA	262	0.4139	Berger et al., Cell 2008
Hoxc10	TTAATTAC	GTAATTAA	262	0.48022	Berger et al., Cell 2008
Hoxa11	TTAATTAC	GTAATTAA	262	0.47052	Berger et al., Cell 2008
Pax4	TTAATTAC	GTAATTAA	262	0.48246	Berger et al., Cell 2008
Pax7	TTAATTAC	GTAATTAA	262	0.47505	Berger et al., Cell 2008
Esx1	TTAATTAC	GTAATTAA	262	0.49419	Berger et al., Cell 2008
Hoxc5	TTAATTAC	GTAATTAA	262	0.49208	Berger et al., Cell 2008
Rax	TTAATTAC	GTAATTAA	262	0.49165	Berger et al., Cell 2008
Pou2f1	TTAATTAC	GTAATTAA	262	0.47982	Berger et al., Cell 2008
Lhx6	TTAATTAC	GTAATTAA	262	0.48585	Berger et al., Cell 2008
Shox2	TTAATTAC	GTAATTAA	262	0.48872	Berger et al., Cell 2008
Hoxb6	TTAATTAC	GTAATTAA	262	0.4676	Berger et al., Cell 2008
Hoxc6	TTAATTAC	GTAATTAA	262	0.48799	Berger et al., Cell 2008
Lhx4	TTAATTAC	GTAATTAA	262	0.49153	Berger et al., Cell 2008
Lhx1	TTAATTAC	GTAATTAA	262	0.49643	Berger et al., Cell 2008
Hoxb8	TTAATTAC	GTAATTAA	262	0.48708	Berger et al., Cell 2008
Hoxa1	TTAATTAC	GTAATTAA	262	0.49486	Berger et al., Cell 2008
Prrx1	TTAATTAC	GTAATTAA	262	0.49369	Berger et al., Cell 2008
Nkx3-1	TTAATTAC	GTAATTAA	262	0.432322	Badis et al., Science 2009
Hoxa3	TTAATTAC	GTAATTAA	262	0.492782	Badis et al., Science 2009
Arid3a	TTAATTAC	GTAATTAA	262	0.463856	Badis et al., Science 2009
Tcf1	TTAATTAC	GTAATTAA	262	0.406009	Badis et al., Science 2009
Hmx1	TAATTACT	AGTAATTA	263	0.46562	Berger et al., Cell 2008
Pou3f4	TAATTACT	AGTAATTA	263	0.48353	Berger et al., Cell 2008
Vax2	TAATTACT	AGTAATTA	263	0.49215	Berger et al., Cell 2008
Alx3	TAATTACT	AGTAATTA	263	0.49083	Berger et al., Cell 2008
Dlx4	TAATTACT	AGTAATTA	263	0.49433	Berger et al., Cell 2008
Gsc	TAATTACT	AGTAATTA	263	0.44374	Berger et al., Cell 2008
Hoxc4	TAATTACT	AGTAATTA	263	0.48614	Berger et al., Cell 2008
Lhx2	TAATTACT	AGTAATTA	263	0.49058	Berger et al., Cell 2008
Rhox6	TAATTACT	AGTAATTA	263	0.48596	Berger et al., Cell 2008
Hoxd11	TAATTACT	AGTAATTA	263	0.45666	Berger et al., Cell 2008
Pou4f3	TAATTACT	AGTAATTA	263	0.47664	Berger et al., Cell 2008
Lbx2	TAATTACT	AGTAATTA	263	0.47408	Berger et al., Cell 2008
Hoxd10	TAATTACT	AGTAATTA	263	0.45475	Berger et al., Cell 2008
Hlxb9	TAATTACT	AGTAATTA	263	0.49652	Berger et al., Cell 2008
Ipf1	TAATTACT	AGTAATTA	263	0.49315	Berger et al., Cell 2008
Dlx2	TAATTACT	AGTAATTA	263	0.49411	Berger et al., Cell 2008
Gsh2	TAATTACT	AGTAATTA	263	0.4911	Berger et al., Cell 2008
Pou3f2	TAATTACT	AGTAATTA	263	0.48594	Berger et al., Cell 2008
Pou3f1	TAATTACT	AGTAATTA	263	0.48051	Berger et al., Cell 2008
Lhx3	TAATTACT	AGTAATTA	263	0.49316	Berger et al., Cell 2008
Gbx2	TAATTACT	AGTAATTA	263	0.49352	Berger et al., Cell 2008
Evx2	TAATTACT	AGTAATTA	263	0.49314	Berger et al., Cell 2008
Cdx2	TAATTACT	AGTAATTA	263	0.47598	Berger et al., Cell 2008
Hoxc12	TAATTACT	AGTAATTA	263	0.44718	Berger et al., Cell 2008
Prrx2	TAATTACT	AGTAATTA	263	0.49436	Berger et al., Cell 2008
Hoxb3	TAATTACT	AGTAATTA	263	0.49098	Berger et al., Cell 2008
Bsx	TAATTACT	AGTAATTA	263	0.48899	Berger et al., Cell 2008
Nkx1-2	TAATTACT	AGTAATTA	263	0.49266	Berger et al., Cell 2008
Hoxd1	TAATTACT	AGTAATTA	263	0.49582	Berger et al., Cell 2008
Vsx1	TAATTACT	AGTAATTA	263	0.49161	Berger et al., Cell 2008
Uncx4.1	TAATTACT	AGTAATTA	263	0.49145	Berger et al., Cell 2008
Hoxb4	TAATTACT	AGTAATTA	263	0.49096	Berger et al., Cell 2008
Barhl2	TAATTACT	AGTAATTA	263	0.48011	Berger et al., Cell 2008
Pou6f1	TAATTACT	AGTAATTA	263	0.48096	Berger et al., Cell 2008
Phox2b	TAATTACT	AGTAATTA	263	0.48073	Berger et al., Cell 2008
Barx2	TAATTACT	AGTAATTA	263	0.49318	Berger et al., Cell 2008
Arx	TAATTACT	AGTAATTA	263	0.49145	Berger et al., Cell 2008
Dlx3	TAATTACT	AGTAATTA	263	0.49485	Berger et al., Cell 2008
Hmx2	TAATTACT	AGTAATTA	263	0.41292	Berger et al., Cell 2008
Msx2	TAATTACT	AGTAATTA	263	0.49081	Berger et al., Cell 2008
Hmx3	TAATTACT	AGTAATTA	263	0.44829	Berger et al., Cell 2008
Pou1f1	TAATTACT	AGTAATTA	263	0.4805	Berger et al., Cell 2008
Evx1	TAATTACT	AGTAATTA	263	0.49564	Berger et al., Cell 2008
En2	TAATTACT	AGTAATTA	263	0.4937	Berger et al., Cell 2008
Hoxa7	TAATTACT	AGTAATTA	263	0.48875	Berger et al., Cell 2008
Barhl1	TAATTACT	AGTAATTA	263	0.47406	Berger et al., Cell 2008
En1	TAATTACT	AGTAATTA	263	0.49426	Berger et al., Cell 2008
Hoxd8	TAATTACT	AGTAATTA	263	0.48855	Berger et al., Cell 2008
Lmx1b	TAATTACT	AGTAATTA	263	0.48415	Berger et al., Cell 2008
Isl2	TAATTACT	AGTAATTA	263	0.47061	Berger et al., Cell 2008
Msx3	TAATTACT	AGTAATTA	263	0.49277	Berger et al., Cell 2008
Prop1	TAATTACT	AGTAATTA	263	0.48999	Berger et al., Cell 2008
Hoxc13	TAATTACT	AGTAATTA	263	0.41525	Berger et al., Cell 2008
Hoxa2	TAATTACT	AGTAATTA	263	0.4976	Berger et al., Cell 2008
Lhx9	TAATTACT	AGTAATTA	263	0.48935	Berger et al., Cell 2008
Hoxd12	TAATTACT	AGTAATTA	263	0.47506	Berger et al., Cell 2008
Og2x	TAATTACT	AGTAATTA	263	0.48333	Berger et al., Cell 2008
Pou2f3	TAATTACT	AGTAATTA	263	0.47664	Berger et al., Cell 2008
Barx1	TAATTACT	AGTAATTA	263	0.4893	Berger et al., Cell 2008
Hoxa6	TAATTACT	AGTAATTA	263	0.49609	Berger et al., Cell 2008
Hoxa13	TAATTACT	AGTAATTA	263	0.40012	Berger et al., Cell 2008
Lhx8	TAATTACT	AGTAATTA	263	0.48713	Berger et al., Cell 2008
Alx4	TAATTACT	AGTAATTA	263	0.49018	Berger et al., Cell 2008
Lmx1a	TAATTACT	AGTAATTA	263	0.49044	Berger et al., Cell 2008
Hoxa5	TAATTACT	AGTAATTA	263	0.49563	Berger et al., Cell 2008
Pou2f2	TAATTACT	AGTAATTA	263	0.47467	Berger et al., Cell 2008
Hoxa4	TAATTACT	AGTAATTA	263	0.49322	Berger et al., Cell 2008
Hoxc9	TAATTACT	AGTAATTA	263	0.47851	Berger et al., Cell 2008
Nkx6-1	TAATTACT	AGTAATTA	263	0.49187	Berger et al., Cell 2008
Emx2	TAATTACT	AGTAATTA	263	0.49538	Berger et al., Cell 2008
Dlx1	TAATTACT	AGTAATTA	263	0.49094	Berger et al., Cell 2008
Gbx1	TAATTACT	AGTAATTA	263	0.49376	Berger et al., Cell 2008
Hoxb7	TAATTACT	AGTAATTA	263	0.49176	Berger et al., Cell 2008
Hoxb9	TAATTACT	AGTAATTA	263	0.48519	Berger et al., Cell 2008
Cart1	TAATTACT	AGTAATTA	263	0.48856	Berger et al., Cell 2008
Pou3f3	TAATTACT	AGTAATTA	263	0.43359	Berger et al., Cell 2008
Lhx5	TAATTACT	AGTAATTA	263	0.49366	Berger et al., Cell 2008
Hoxa9	TAATTACT	AGTAATTA	263	0.47953	Berger et al., Cell 2008
Hoxb5	TAATTACT	AGTAATTA	263	0.4935	Berger et al., Cell 2008
Vax1	TAATTACT	AGTAATTA	263	0.49529	Berger et al., Cell 2008
Hoxa10	TAATTACT	AGTAATTA	263	0.46582	Berger et al., Cell 2008
Dbx2	TAATTACT	AGTAATTA	263	0.48764	Berger et al., Cell 2008
Nkx1-1	TAATTACT	AGTAATTA	263	0.49404	Berger et al., Cell 2008
Phox2a	TAATTACT	AGTAATTA	263	0.4843	Berger et al., Cell 2008
Pax6	TAATTACT	AGTAATTA	263	0.43802	Berger et al., Cell 2008
Hlx1	TAATTACT	AGTAATTA	263	0.46533	Berger et al., Cell 2008
Bapx1	TAATTACT	AGTAATTA	263	0.43378	Berger et al., Cell 2008
Dlx5	TAATTACT	AGTAATTA	263	0.49433	Berger et al., Cell 2008
Meox1	TAATTACT	AGTAATTA	263	0.49452	Berger et al., Cell 2008
Msx1	TAATTACT	AGTAATTA	263	0.49165	Berger et al., Cell 2008
Hoxc11	TAATTACT	AGTAATTA	263	0.45875	Berger et al., Cell 2008
Otp	TAATTACT	AGTAATTA	263	0.49187	Berger et al., Cell 2008
Nkx6-3	TAATTACT	AGTAATTA	263	0.49228	Berger et al., Cell 2008
Cdx1	TAATTACT	AGTAATTA	263	0.4851	Berger et al., Cell 2008
Hoxd3	TAATTACT	AGTAATTA	263	0.4938	Berger et al., Cell 2008
Hoxc8	TAATTACT	AGTAATTA	263	0.4918	Berger et al., Cell 2008
Isx	TAATTACT	AGTAATTA	263	0.48757	Berger et al., Cell 2008
Hoxc10	TAATTACT	AGTAATTA	263	0.47697	Berger et al., Cell 2008
Hoxa11	TAATTACT	AGTAATTA	263	0.45224	Berger et al., Cell 2008
Pax4	TAATTACT	AGTAATTA	263	0.48338	Berger et al., Cell 2008
Pax7	TAATTACT	AGTAATTA	263	0.47691	Berger et al., Cell 2008
Esx1	TAATTACT	AGTAATTA	263	0.49301	Berger et al., Cell 2008
Hoxc5	TAATTACT	AGTAATTA	263	0.48844	Berger et al., Cell 2008
Rax	TAATTACT	AGTAATTA	263	0.49133	Berger et al., Cell 2008
Pou2f1	TAATTACT	AGTAATTA	263	0.47813	Berger et al., Cell 2008
Dbx1	TAATTACT	AGTAATTA	263	0.40081	Berger et al., Cell 2008
Lhx6	TAATTACT	AGTAATTA	263	0.484	Berger et al., Cell 2008
Shox2	TAATTACT	AGTAATTA	263	0.49073	Berger et al., Cell 2008
Hoxb6	TAATTACT	AGTAATTA	263	0.48088	Berger et al., Cell 2008
Hoxc6	TAATTACT	AGTAATTA	263	0.48827	Berger et al., Cell 2008
Lhx4	TAATTACT	AGTAATTA	263	0.49277	Berger et al., Cell 2008
Lhx1	TAATTACT	AGTAATTA	263	0.49574	Berger et al., Cell 2008
Hoxb8	TAATTACT	AGTAATTA	263	0.48397	Berger et al., Cell 2008
Hoxa1	TAATTACT	AGTAATTA	263	0.49581	Berger et al., Cell 2008
Prrx1	TAATTACT	AGTAATTA	263	0.49466	Berger et al., Cell 2008
Nkx3-1	TAATTACT	AGTAATTA	263	0.417214	Badis et al., Science 2009
Hoxa3	TAATTACT	AGTAATTA	263	0.4908	Badis et al., Science 2009
Arid3a	TAATTACT	AGTAATTA	263	0.409005	Badis et al., Science 2009
Hmx1	AATTACTC	GAGTAATT	264	0.42016	Berger et al., Cell 2008
Vax2	AATTACTC	GAGTAATT	264	0.45933	Berger et al., Cell 2008
Alx3	AATTACTC	GAGTAATT	264	0.46017	Berger et al., Cell 2008
Dlx4	AATTACTC	GAGTAATT	264	0.4785	Berger et al., Cell 2008
Hoxc4	AATTACTC	GAGTAATT	264	0.45442	Berger et al., Cell 2008
Lhx2	AATTACTC	GAGTAATT	264	0.44712	Berger et al., Cell 2008
Rhox6	AATTACTC	GAGTAATT	264	0.41587	Berger et al., Cell 2008
Lbx2	AATTACTC	GAGTAATT	264	0.42139	Berger et al., Cell 2008
Hlxb9	AATTACTC	GAGTAATT	264	0.46339	Berger et al., Cell 2008
Ipf1	AATTACTC	GAGTAATT	264	0.45598	Berger et al., Cell 2008
Dlx2	AATTACTC	GAGTAATT	264	0.47444	Berger et al., Cell 2008
Gsh2	AATTACTC	GAGTAATT	264	0.42452	Berger et al., Cell 2008
Pou3f2	AATTACTC	GAGTAATT	264	0.40719	Berger et al., Cell 2008
Lhx3	AATTACTC	GAGTAATT	264	0.45534	Berger et al., Cell 2008
Gbx2	AATTACTC	GAGTAATT	264	0.45997	Berger et al., Cell 2008
Evx2	AATTACTC	GAGTAATT	264	0.43163	Berger et al., Cell 2008
Cdx2	AATTACTC	GAGTAATT	264	0.44893	Berger et al., Cell 2008
Prrx2	AATTACTC	GAGTAATT	264	0.46522	Berger et al., Cell 2008
Hoxb3	AATTACTC	GAGTAATT	264	0.45298	Berger et al., Cell 2008
Bsx	AATTACTC	GAGTAATT	264	0.45135	Berger et al., Cell 2008
Nkx1-2	AATTACTC	GAGTAATT	264	0.45239	Berger et al., Cell 2008
Hoxd1	AATTACTC	GAGTAATT	264	0.44841	Berger et al., Cell 2008
Vsx1	AATTACTC	GAGTAATT	264	0.46235	Berger et al., Cell 2008
Uncx4.1	AATTACTC	GAGTAATT	264	0.45737	Berger et al., Cell 2008
Hoxb4	AATTACTC	GAGTAATT	264	0.44766	Berger et al., Cell 2008
Barhl2	AATTACTC	GAGTAATT	264	0.42264	Berger et al., Cell 2008
Phox2b	AATTACTC	GAGTAATT	264	0.45309	Berger et al., Cell 2008
Barx2	AATTACTC	GAGTAATT	264	0.44322	Berger et al., Cell 2008
Arx	AATTACTC	GAGTAATT	264	0.46261	Berger et al., Cell 2008
Dlx3	AATTACTC	GAGTAATT	264	0.47546	Berger et al., Cell 2008
Msx2	AATTACTC	GAGTAATT	264	0.47893	Berger et al., Cell 2008
Hmx3	AATTACTC	GAGTAATT	264	0.41223	Berger et al., Cell 2008
Evx1	AATTACTC	GAGTAATT	264	0.44899	Berger et al., Cell 2008
En2	AATTACTC	GAGTAATT	264	0.47036	Berger et al., Cell 2008
Hoxa7	AATTACTC	GAGTAATT	264	0.45678	Berger et al., Cell 2008
Barhl1	AATTACTC	GAGTAATT	264	0.42057	Berger et al., Cell 2008
En1	AATTACTC	GAGTAATT	264	0.47161	Berger et al., Cell 2008
Hoxd8	AATTACTC	GAGTAATT	264	0.43864	Berger et al., Cell 2008
Lmx1b	AATTACTC	GAGTAATT	264	0.41775	Berger et al., Cell 2008
Isl2	AATTACTC	GAGTAATT	264	0.41006	Berger et al., Cell 2008
Msx3	AATTACTC	GAGTAATT	264	0.47549	Berger et al., Cell 2008
Prop1	AATTACTC	GAGTAATT	264	0.44422	Berger et al., Cell 2008
Hoxa2	AATTACTC	GAGTAATT	264	0.466	Berger et al., Cell 2008
Lhx9	AATTACTC	GAGTAATT	264	0.45523	Berger et al., Cell 2008
Og2x	AATTACTC	GAGTAATT	264	0.4195	Berger et al., Cell 2008
Barx1	AATTACTC	GAGTAATT	264	0.4443	Berger et al., Cell 2008
Hoxa6	AATTACTC	GAGTAATT	264	0.45923	Berger et al., Cell 2008
Lhx8	AATTACTC	GAGTAATT	264	0.43703	Berger et al., Cell 2008
Alx4	AATTACTC	GAGTAATT	264	0.45906	Berger et al., Cell 2008
Lmx1a	AATTACTC	GAGTAATT	264	0.44984	Berger et al., Cell 2008
Hoxa5	AATTACTC	GAGTAATT	264	0.45058	Berger et al., Cell 2008
Hoxa4	AATTACTC	GAGTAATT	264	0.44159	Berger et al., Cell 2008
Hoxc9	AATTACTC	GAGTAATT	264	0.43638	Berger et al., Cell 2008
Nkx6-1	AATTACTC	GAGTAATT	264	0.45056	Berger et al., Cell 2008
Emx2	AATTACTC	GAGTAATT	264	0.45793	Berger et al., Cell 2008
Dlx1	AATTACTC	GAGTAATT	264	0.4699	Berger et al., Cell 2008
Gbx1	AATTACTC	GAGTAATT	264	0.46488	Berger et al., Cell 2008
Hoxb7	AATTACTC	GAGTAATT	264	0.45243	Berger et al., Cell 2008
Hoxb9	AATTACTC	GAGTAATT	264	0.42512	Berger et al., Cell 2008
Cart1	AATTACTC	GAGTAATT	264	0.45623	Berger et al., Cell 2008
Lhx5	AATTACTC	GAGTAATT	264	0.46023	Berger et al., Cell 2008
Hoxa9	AATTACTC	GAGTAATT	264	0.43573	Berger et al., Cell 2008
Hoxb5	AATTACTC	GAGTAATT	264	0.43078	Berger et al., Cell 2008
Vax1	AATTACTC	GAGTAATT	264	0.46967	Berger et al., Cell 2008
Hoxa10	AATTACTC	GAGTAATT	264	0.40222	Berger et al., Cell 2008
Dbx2	AATTACTC	GAGTAATT	264	0.4368	Berger et al., Cell 2008
Nkx1-1	AATTACTC	GAGTAATT	264	0.45442	Berger et al., Cell 2008
Phox2a	AATTACTC	GAGTAATT	264	0.45075	Berger et al., Cell 2008
Dlx5	AATTACTC	GAGTAATT	264	0.47791	Berger et al., Cell 2008
Meox1	AATTACTC	GAGTAATT	264	0.45628	Berger et al., Cell 2008
Msx1	AATTACTC	GAGTAATT	264	0.47562	Berger et al., Cell 2008
Otp	AATTACTC	GAGTAATT	264	0.45869	Berger et al., Cell 2008
Nkx6-3	AATTACTC	GAGTAATT	264	0.44604	Berger et al., Cell 2008
Cdx1	AATTACTC	GAGTAATT	264	0.44886	Berger et al., Cell 2008
Hoxd3	AATTACTC	GAGTAATT	264	0.45219	Berger et al., Cell 2008
Hoxc8	AATTACTC	GAGTAATT	264	0.44481	Berger et al., Cell 2008
Isx	AATTACTC	GAGTAATT	264	0.45725	Berger et al., Cell 2008
Hoxc10	AATTACTC	GAGTAATT	264	0.41445	Berger et al., Cell 2008
Hoxa11	AATTACTC	GAGTAATT	264	0.40559	Berger et al., Cell 2008
Pax4	AATTACTC	GAGTAATT	264	0.41807	Berger et al., Cell 2008
Pax7	AATTACTC	GAGTAATT	264	0.44562	Berger et al., Cell 2008
Esx1	AATTACTC	GAGTAATT	264	0.45811	Berger et al., Cell 2008
Hoxc5	AATTACTC	GAGTAATT	264	0.44798	Berger et al., Cell 2008
Rax	AATTACTC	GAGTAATT	264	0.46045	Berger et al., Cell 2008
Lhx6	AATTACTC	GAGTAATT	264	0.43387	Berger et al., Cell 2008
Shox2	AATTACTC	GAGTAATT	264	0.45957	Berger et al., Cell 2008
Hoxc6	AATTACTC	GAGTAATT	264	0.44825	Berger et al., Cell 2008
Lhx4	AATTACTC	GAGTAATT	264	0.45342	Berger et al., Cell 2008
Lhx1	AATTACTC	GAGTAATT	264	0.46115	Berger et al., Cell 2008
Hoxb8	AATTACTC	GAGTAATT	264	0.42456	Berger et al., Cell 2008
Hoxa1	AATTACTC	GAGTAATT	264	0.42818	Berger et al., Cell 2008
Prrx1	AATTACTC	GAGTAATT	264	0.47242	Berger et al., Cell 2008
Hoxa3	AATTACTC	GAGTAATT	264	0.442433	Badis et al., Science 2009
Lef1	TCTGATGT	ACATCAGA	272	0.402232	Badis et al., Science 2009
Tgif1	TGATGTCA	TGACATCA	274	0.4461	Berger et al., Cell 2008
Pbx1	TGATGTCA	TGACATCA	274	0.4265	Berger et al., Cell 2008
Meis1	TGATGTCA	TGACATCA	274	0.45646	Berger et al., Cell 2008
Pknox1	TGATGTCA	TGACATCA	274	0.43509	Berger et al., Cell 2008
Pknox2	TGATGTCA	TGACATCA	274	0.43121	Berger et al., Cell 2008
Mrg2	TGATGTCA	TGACATCA	274	0.44776	Berger et al., Cell 2008
Mrg1	TGATGTCA	TGACATCA	274	0.4501	Berger et al., Cell 2008
Irx5	TGATGTCA	TGACATCA	274	0.41057	Berger et al., Cell 2008
Tgif2	TGATGTCA	TGACATCA	274	0.44896	Berger et al., Cell 2008
Jundm2	TGATGTCA	TGACATCA	274	0.485258	Badis et al., Science 2009
Tgif1	GATGTCAT	ATGACATC	275	0.47757	Berger et al., Cell 2008
Meis1	GATGTCAT	ATGACATC	275	0.4783	Berger et al., Cell 2008
Cphx	GATGTCAT	ATGACATC	275	0.40662	Berger et al., Cell 2008
Pknox1	GATGTCAT	ATGACATC	275	0.47509	Berger et al., Cell 2008
Pknox2	GATGTCAT	ATGACATC	275	0.4695	Berger et al., Cell 2008
Mrg2	GATGTCAT	ATGACATC	275	0.47224	Berger et al., Cell 2008
Mrg1	GATGTCAT	ATGACATC	275	0.47886	Berger et al., Cell 2008
Tgif2	GATGTCAT	ATGACATC	275	0.4701	Berger et al., Cell 2008
Tgif1	ATGTCATG	CATGACAT	276	0.46633	Berger et al., Cell 2008
Irx6	ATGTCATG	CATGACAT	276	0.42214	Berger et al., Cell 2008
Meis1	ATGTCATG	CATGACAT	276	0.4768	Berger et al., Cell 2008
Irx4	ATGTCATG	CATGACAT	276	0.4088	Berger et al., Cell 2008
Pknox1	ATGTCATG	CATGACAT	276	0.46682	Berger et al., Cell 2008
Pknox2	ATGTCATG	CATGACAT	276	0.44898	Berger et al., Cell 2008
Mrg2	ATGTCATG	CATGACAT	276	0.47292	Berger et al., Cell 2008
Irx3	ATGTCATG	CATGACAT	276	0.42873	Berger et al., Cell 2008
Mrg1	ATGTCATG	CATGACAT	276	0.47168	Berger et al., Cell 2008
Irx2	ATGTCATG	CATGACAT	276	0.42639	Berger et al., Cell 2008
Irx5	ATGTCATG	CATGACAT	276	0.42782	Berger et al., Cell 2008
Tgif2	ATGTCATG	CATGACAT	276	0.46043	Berger et al., Cell 2008
Tgif1	TGTCATGC	GCATGACA	277	0.45165	Berger et al., Cell 2008
Meis1	TGTCATGC	GCATGACA	277	0.45366	Berger et al., Cell 2008
Pknox1	TGTCATGC	GCATGACA	277	0.43842	Berger et al., Cell 2008
Pknox2	TGTCATGC	GCATGACA	277	0.43338	Berger et al., Cell 2008
Mrg2	TGTCATGC	GCATGACA	277	0.4512	Berger et al., Cell 2008
Mrg1	TGTCATGC	GCATGACA	277	0.45151	Berger et al., Cell 2008
Tgif2	TGTCATGC	GCATGACA	277	0.44668	Berger et al., Cell 2008
Zic3	TCATGCTG	CAGCATGA	279	0.443091	Badis et al., Science 2009
Zic2	TCATGCTG	CAGCATGA	279	0.442079	Badis et al., Science 2009
Zic1	TCATGCTG	CAGCATGA	279	0.452418	Badis et al., Science 2009
Rhox11	CATGCTGT	ACAGCATG	280	0.43331	Berger et al., Cell 2008
Zic3	CATGCTGT	ACAGCATG	280	0.449959	Badis et al., Science 2009
Zic2	CATGCTGT	ACAGCATG	280	0.439047	Badis et al., Science 2009
Zic1	CATGCTGT	ACAGCATG	280	0.440324	Badis et al., Science 2009
Tgif1	ATGCTGTC	GACAGCAT	281	0.42139	Berger et al., Cell 2008
Meis1	ATGCTGTC	GACAGCAT	281	0.42438	Berger et al., Cell 2008
Pknox1	ATGCTGTC	GACAGCAT	281	0.41957	Berger et al., Cell 2008
Pknox2	ATGCTGTC	GACAGCAT	281	0.442	Berger et al., Cell 2008
Mrg2	ATGCTGTC	GACAGCAT	281	0.419	Berger et al., Cell 2008
Mrg1	ATGCTGTC	GACAGCAT	281	0.42406	Berger et al., Cell 2008
Tgif1	GCTGTCTA	TAGACAGC	283	0.40643	Berger et al., Cell 2008
Mrg1	GCTGTCTA	TAGACAGC	283	0.42048	Berger et al., Cell 2008
Tgif2	GCTGTCTA	TAGACAGC	283	0.41721	Berger et al., Cell 2008
Smad3	GCTGTCTA	TAGACAGC	283	0.420368	Badis et al., Science 2009
Meis1	CTGTCTAA	TTAGACAG	284	0.40889	Berger et al., Cell 2008
Pknox1	CTGTCTAA	TTAGACAG	284	0.40565	Berger et al., Cell 2008
Pknox2	CTGTCTAA	TTAGACAG	284	0.43969	Berger et al., Cell 2008
Mrg1	CTGTCTAA	TTAGACAG	284	0.41416	Berger et al., Cell 2008
Tgif2	CTGTCTAA	TTAGACAG	284	0.42668	Berger et al., Cell 2008
Smad3	CTGTCTAA	TTAGACAG	284	0.408588	Badis et al., Science 2009
Smad3	TGTCTAAA	TTTAGACA	285	0.419239	Badis et al., Science 2009
Vax2	AACTCATT	AATGAGTT	291	0.43199	Berger et al., Cell 2008
Hoxc4	AACTCATT	AATGAGTT	291	0.41807	Berger et al., Cell 2008
Lhx2	AACTCATT	AATGAGTT	291	0.41029	Berger et al., Cell 2008
Rhox6	AACTCATT	AATGAGTT	291	0.41101	Berger et al., Cell 2008
Ipf1	AACTCATT	AATGAGTT	291	0.41462	Berger et al., Cell 2008
Pou3f2	AACTCATT	AATGAGTT	291	0.4132	Berger et al., Cell 2008
Pou3f1	AACTCATT	AATGAGTT	291	0.41538	Berger et al., Cell 2008
Lhx3	AACTCATT	AATGAGTT	291	0.4119	Berger et al., Cell 2008
Evx2	AACTCATT	AATGAGTT	291	0.4021	Berger et al., Cell 2008
Hoxb3	AACTCATT	AATGAGTT	291	0.42912	Berger et al., Cell 2008
Bsx	AACTCATT	AATGAGTT	291	0.41651	Berger et al., Cell 2008
Pou6f1	AACTCATT	AATGAGTT	291	0.46126	Berger et al., Cell 2008
Pou1f1	AACTCATT	AATGAGTT	291	0.41583	Berger et al., Cell 2008
Evx1	AACTCATT	AATGAGTT	291	0.41084	Berger et al., Cell 2008
Hoxa2	AACTCATT	AATGAGTT	291	0.41491	Berger et al., Cell 2008
Lhx9	AACTCATT	AATGAGTT	291	0.41878	Berger et al., Cell 2008
Og2x	AACTCATT	AATGAGTT	291	0.40151	Berger et al., Cell 2008
Pou2f3	AACTCATT	AATGAGTT	291	0.43111	Berger et al., Cell 2008
Pou2f2	AACTCATT	AATGAGTT	291	0.414	Berger et al., Cell 2008
Nkx6-1	AACTCATT	AATGAGTT	291	0.40088	Berger et al., Cell 2008
Emx2	AACTCATT	AATGAGTT	291	0.41496	Berger et al., Cell 2008
Gbx1	AACTCATT	AATGAGTT	291	0.40642	Berger et al., Cell 2008
Lhx5	AACTCATT	AATGAGTT	291	0.41152	Berger et al., Cell 2008
Vax1	AACTCATT	AATGAGTT	291	0.4352	Berger et al., Cell 2008
Meox1	AACTCATT	AATGAGTT	291	0.43396	Berger et al., Cell 2008
Nkx6-3	AACTCATT	AATGAGTT	291	0.40024	Berger et al., Cell 2008
Hoxd3	AACTCATT	AATGAGTT	291	0.41848	Berger et al., Cell 2008
Pou2f1	AACTCATT	AATGAGTT	291	0.42269	Berger et al., Cell 2008
Lhx1	AACTCATT	AATGAGTT	291	0.41769	Berger et al., Cell 2008
Prrx1	AACTCATT	AATGAGTT	291	0.41354	Berger et al., Cell 2008
Hoxa3	AACTCATT	AATGAGTT	291	0.417184	Badis et al., Science 2009
Pou6f1	ACTCATTT	AAATGAGT	292	0.42153	Berger et al., Cell 2008
Zfp691	ACTCATTT	AAATGAGT	292	0.424863	Badis et al., Science 2009
Vax2	CTCATTTA	TAAATGAG	293	0.41588	Berger et al., Cell 2008
Pou4f3	CTCATTTA	TAAATGAG	293	0.41196	Berger et al., Cell 2008
Pou6f1	CTCATTTA	TAAATGAG	293	0.47075	Berger et al., Cell 2008
Barhl1	CTCATTTA	TAAATGAG	293	0.4075	Berger et al., Cell 2008
Pou2f3	CTCATTTA	TAAATGAG	293	0.41811	Berger et al., Cell 2008
Pou2f2	CTCATTTA	TAAATGAG	293	0.42031	Berger et al., Cell 2008
Vax1	CTCATTTA	TAAATGAG	293	0.42671	Berger et al., Cell 2008
Pou2f1	CTCATTTA	TAAATGAG	293	0.40973	Berger et al., Cell 2008
Hbp1	CTCATTTA	TAAATGAG	293	0.418424	Badis et al., Science 2009
Hmx1	TCATTTAA	TTAAATGA	294	0.40243	Berger et al., Cell 2008
Vax2	TCATTTAA	TTAAATGA	294	0.42666	Berger et al., Cell 2008
Hoxc4	TCATTTAA	TTAAATGA	294	0.43173	Berger et al., Cell 2008
Pou4f3	TCATTTAA	TTAAATGA	294	0.41675	Berger et al., Cell 2008
Hoxd10	TCATTTAA	TTAAATGA	294	0.41172	Berger et al., Cell 2008
Hoxb13	TCATTTAA	TTAAATGA	294	0.41056	Berger et al., Cell 2008
Nkx1-2	TCATTTAA	TTAAATGA	294	0.40295	Berger et al., Cell 2008
Hoxb4	TCATTTAA	TTAAATGA	294	0.42662	Berger et al., Cell 2008
Barhl2	TCATTTAA	TTAAATGA	294	0.43119	Berger et al., Cell 2008
Pou6f1	TCATTTAA	TTAAATGA	294	0.43389	Berger et al., Cell 2008
Hmx2	TCATTTAA	TTAAATGA	294	0.41841	Berger et al., Cell 2008
Hmx3	TCATTTAA	TTAAATGA	294	0.40541	Berger et al., Cell 2008
Hoxa7	TCATTTAA	TTAAATGA	294	0.42407	Berger et al., Cell 2008
Barhl1	TCATTTAA	TTAAATGA	294	0.45113	Berger et al., Cell 2008
Hoxc13	TCATTTAA	TTAAATGA	294	0.40322	Berger et al., Cell 2008
Nkx6-1	TCATTTAA	TTAAATGA	294	0.43222	Berger et al., Cell 2008
Emx2	TCATTTAA	TTAAATGA	294	0.41655	Berger et al., Cell 2008
Lhx5	TCATTTAA	TTAAATGA	294	0.40091	Berger et al., Cell 2008
Vax1	TCATTTAA	TTAAATGA	294	0.44334	Berger et al., Cell 2008
Dbx2	TCATTTAA	TTAAATGA	294	0.41592	Berger et al., Cell 2008
Meox1	TCATTTAA	TTAAATGA	294	0.40656	Berger et al., Cell 2008
Nkx6-3	TCATTTAA	TTAAATGA	294	0.42468	Berger et al., Cell 2008
Hoxd3	TCATTTAA	TTAAATGA	294	0.4067	Berger et al., Cell 2008
Pou2f1	TCATTTAA	TTAAATGA	294	0.40272	Berger et al., Cell 2008
Lhx1	TCATTTAA	TTAAATGA	294	0.40278	Berger et al., Cell 2008
Tbp	TCATTTAA	TTAAATGA	294	0.415312	Badis et al., Science 2009
Hbp1	TCATTTAA	TTAAATGA	294	0.432139	Badis et al., Science 2009
Hoxa3	TCATTTAA	TTAAATGA	294	0.407929	Badis et al., Science 2009
Hmx1	CATTTAAG	CTTAAATG	295	0.41112	Berger et al., Cell 2008
Barhl2	CATTTAAG	CTTAAATG	295	0.44887	Berger et al., Cell 2008
Hmx2	CATTTAAG	CTTAAATG	295	0.42838	Berger et al., Cell 2008
Hmx3	CATTTAAG	CTTAAATG	295	0.41892	Berger et al., Cell 2008
Barhl1	CATTTAAG	CTTAAATG	295	0.44705	Berger et al., Cell 2008
Hmx1	ATTTAAGT	ACTTAAAT	296	0.43534	Berger et al., Cell 2008
Nkx2-4	ATTTAAGT	ACTTAAAT	296	0.41061	Berger et al., Cell 2008
Nkx2-9	ATTTAAGT	ACTTAAAT	296	0.4152	Berger et al., Cell 2008
Nkx2-6	ATTTAAGT	ACTTAAAT	296	0.44892	Berger et al., Cell 2008
Hmx2	ATTTAAGT	ACTTAAAT	296	0.45686	Berger et al., Cell 2008
Hmx3	ATTTAAGT	ACTTAAAT	296	0.44696	Berger et al., Cell 2008
Titf1	ATTTAAGT	ACTTAAAT	296	0.41971	Berger et al., Cell 2008
Nkx2-3	ATTTAAGT	ACTTAAAT	296	0.44156	Berger et al., Cell 2008
Bapx1	ATTTAAGT	ACTTAAAT	296	0.46813	Berger et al., Cell 2008
Nkx2-2	ATTTAAGT	ACTTAAAT	296	0.43539	Berger et al., Cell 2008
Nkx2-5	ATTTAAGT	ACTTAAAT	296	0.41561	Berger et al., Cell 2008
Nkx3-1	ATTTAAGT	ACTTAAAT	296	0.460733	Badis et al., Science 2009
Tbp	ATTTAAGT	ACTTAAAT	296	0.431608	Badis et al., Science 2009
Hmx1	TTTAAGTG	CACTTAAA	297	0.48201	Berger et al., Cell 2008
Nkx2-4	TTTAAGTG	CACTTAAA	297	0.4805	Berger et al., Cell 2008
Nkx2-9	TTTAAGTG	CACTTAAA	297	0.48573	Berger et al., Cell 2008
Barhl2	TTTAAGTG	CACTTAAA	297	0.40898	Berger et al., Cell 2008
Nkx2-6	TTTAAGTG	CACTTAAA	297	0.49357	Berger et al., Cell 2008
Hmx2	TTTAAGTG	CACTTAAA	297	0.48326	Berger et al., Cell 2008
Hmx3	TTTAAGTG	CACTTAAA	297	0.4791	Berger et al., Cell 2008
Titf1	TTTAAGTG	CACTTAAA	297	0.48011	Berger et al., Cell 2008
Barhl1	TTTAAGTG	CACTTAAA	297	0.42207	Berger et al., Cell 2008
Isl2	TTTAAGTG	CACTTAAA	297	0.44651	Berger et al., Cell 2008
Nkx2-3	TTTAAGTG	CACTTAAA	297	0.49113	Berger et al., Cell 2008
Bapx1	TTTAAGTG	CACTTAAA	297	0.495	Berger et al., Cell 2008
Nkx2-2	TTTAAGTG	CACTTAAA	297	0.47918	Berger et al., Cell 2008
Nkx2-5	TTTAAGTG	CACTTAAA	297	0.47906	Berger et al., Cell 2008
Nkx3-1	TTTAAGTG	CACTTAAA	297	0.492561	Badis et al., Science 2009
Hmx1	TTAAGTGC	GCACTTAA	298	0.48916	Berger et al., Cell 2008
Nkx2-4	TTAAGTGC	GCACTTAA	298	0.48126	Berger et al., Cell 2008
Nkx2-9	TTAAGTGC	GCACTTAA	298	0.48946	Berger et al., Cell 2008
Barhl2	TTAAGTGC	GCACTTAA	298	0.40251	Berger et al., Cell 2008
Nkx2-6	TTAAGTGC	GCACTTAA	298	0.49372	Berger et al., Cell 2008
Barx2	TTAAGTGC	GCACTTAA	298	0.43614	Berger et al., Cell 2008
Hmx2	TTAAGTGC	GCACTTAA	298	0.48714	Berger et al., Cell 2008
Hmx3	TTAAGTGC	GCACTTAA	298	0.48219	Berger et al., Cell 2008
Titf1	TTAAGTGC	GCACTTAA	298	0.47492	Berger et al., Cell 2008
Barhl1	TTAAGTGC	GCACTTAA	298	0.42413	Berger et al., Cell 2008
Isl2	TTAAGTGC	GCACTTAA	298	0.47189	Berger et al., Cell 2008
Hoxd12	TTAAGTGC	GCACTTAA	298	0.40398	Berger et al., Cell 2008
Barx1	TTAAGTGC	GCACTTAA	298	0.40199	Berger et al., Cell 2008
Nkx2-3	TTAAGTGC	GCACTTAA	298	0.48745	Berger et al., Cell 2008
Bapx1	TTAAGTGC	GCACTTAA	298	0.49619	Berger et al., Cell 2008
Nkx2-2	TTAAGTGC	GCACTTAA	298	0.48569	Berger et al., Cell 2008
Nkx2-5	TTAAGTGC	GCACTTAA	298	0.48912	Berger et al., Cell 2008
Nkx3-1	TTAAGTGC	GCACTTAA	298	0.492026	Badis et al., Science 2009
Hmx1	TAAGTGCG	CGCACTTA	299	0.43124	Berger et al., Cell 2008
Nkx2-4	TAAGTGCG	CGCACTTA	299	0.43568	Berger et al., Cell 2008
Nkx2-9	TAAGTGCG	CGCACTTA	299	0.46675	Berger et al., Cell 2008
Nkx2-6	TAAGTGCG	CGCACTTA	299	0.47894	Berger et al., Cell 2008
Hmx2	TAAGTGCG	CGCACTTA	299	0.42047	Berger et al., Cell 2008
Hmx3	TAAGTGCG	CGCACTTA	299	0.42013	Berger et al., Cell 2008
Titf1	TAAGTGCG	CGCACTTA	299	0.42541	Berger et al., Cell 2008
Nkx2-3	TAAGTGCG	CGCACTTA	299	0.48113	Berger et al., Cell 2008
Bapx1	TAAGTGCG	CGCACTTA	299	0.48315	Berger et al., Cell 2008
Nkx2-2	TAAGTGCG	CGCACTTA	299	0.46119	Berger et al., Cell 2008
Nkx2-5	TAAGTGCG	CGCACTTA	299	0.47643	Berger et al., Cell 2008
Nkx3-1	TAAGTGCG	CGCACTTA	299	0.47757	Badis et al., Science 2009
Nkx2-3	AAGTGCGA	TCGCACTT	300	0.40808	Berger et al., Cell 2008
Nkx2-5	AAGTGCGA	TCGCACTT	300	0.41275	Berger et al., Cell 2008
Eomes	AAGTGCGA	TCGCACTT	300	0.468761	Badis et al., Science 2009
Eomes	GTGCGATA	TATCGCAC	302	0.427671	Badis et al., Science 2009
Gata6	GTGCGATA	TATCGCAC	302	0.405718	Badis et al., Science 2009
Six2	TGCGATAT	ATATCGCA	303	0.41671	Berger et al., Cell 2008
Six1	TGCGATAT	ATATCGCA	303	0.40562	Berger et al., Cell 2008
Six6	TGCGATAT	ATATCGCA	303	0.408775	Badis et al., Science 2009
Gata6	TGCGATAT	ATATCGCA	303	0.416916	Badis et al., Science 2009
Six2	GCGATATA	TATATCGC	304	0.40919	Berger et al., Cell 2008
Six1	GCGATATA	TATATCGC	304	0.41128	Berger et al., Cell 2008
Six3	GCGATATA	TATATCGC	304	0.4379	Berger et al., Cell 2008
Six6	GCGATATA	TATATCGC	304	0.418212	Badis et al., Science 2009
Six2	CGATATAT	ATATATCG	305	0.4259	Berger et al., Cell 2008
Six1	CGATATAT	ATATATCG	305	0.41043	Berger et al., Cell 2008
Rhox11	CGATATAT	ATATATCG	305	0.40893	Berger et al., Cell 2008
Six3	CGATATAT	ATATATCG	305	0.43669	Berger et al., Cell 2008
Six6	CGATATAT	ATATATCG	305	0.428385	Badis et al., Science 2009
Tbp	CGATATAT	ATATATCG	305	0.432236	Badis et al., Science 2009
Six3	GATATATT	AATATATC	306	0.43117	Berger et al., Cell 2008
Tbp	GATATATT	AATATATC	306	0.450186	Badis et al., Science 2009
Rhox11	ATATATTT	AAATATAT	307	0.42406	Berger et al., Cell 2008
Tbp	ATATATTT	AAATATAT	307	0.482689	Badis et al., Science 2009
Arid5a	ATATATTT	AAATATAT	307	0.419835	Badis et al., Science 2009
Foxl1	ATATATTT	AAATATAT	307	0.411484	Badis et al., Science 2009
Elf3	ATATATTT	AAATATAT	307	0.42691	Wei et al., EMBO J 2010
Hoxd10	TATATTTA	TAAATATA	308	0.40234	Berger et al., Cell 2008
Hoxd13	TATATTTA	TAAATATA	308	0.41531	Berger et al., Cell 2008
Rhox11	TATATTTA	TAAATATA	308	0.42857	Berger et al., Cell 2008
Tbp	TATATTTA	TAAATATA	308	0.483188	Badis et al., Science 2009
Foxj3	TATATTTA	TAAATATA	308	0.429607	Badis et al., Science 2009
Arid5a	TATATTTA	TAAATATA	308	0.417692	Badis et al., Science 2009
Foxl1	TATATTTA	TAAATATA	308	0.46901	Badis et al., Science 2009
Foxa2	TATATTTA	TAAATATA	308	0.446787	Badis et al., Science 2009
Pou3f4	ATATTTAT	ATAAATAT	309	0.42198	Berger et al., Cell 2008
Pou4f3	ATATTTAT	ATAAATAT	309	0.47741	Berger et al., Cell 2008
Hoxd10	ATATTTAT	ATAAATAT	309	0.43505	Berger et al., Cell 2008
Pou3f2	ATATTTAT	ATAAATAT	309	0.40726	Berger et al., Cell 2008
Pou3f1	ATATTTAT	ATAAATAT	309	0.4372	Berger et al., Cell 2008
Cdx2	ATATTTAT	ATAAATAT	309	0.45182	Berger et al., Cell 2008
Hoxb13	ATATTTAT	ATAAATAT	309	0.45275	Berger et al., Cell 2008
Hoxc12	ATATTTAT	ATAAATAT	309	0.43958	Berger et al., Cell 2008
Pou6f1	ATATTTAT	ATAAATAT	309	0.40325	Berger et al., Cell 2008
Pou1f1	ATATTTAT	ATAAATAT	309	0.43366	Berger et al., Cell 2008
Hoxc13	ATATTTAT	ATAAATAT	309	0.45565	Berger et al., Cell 2008
Hoxd12	ATATTTAT	ATAAATAT	309	0.41873	Berger et al., Cell 2008
Pou2f3	ATATTTAT	ATAAATAT	309	0.40496	Berger et al., Cell 2008
Hoxd13	ATATTTAT	ATAAATAT	309	0.42214	Berger et al., Cell 2008
Hoxa13	ATATTTAT	ATAAATAT	309	0.45484	Berger et al., Cell 2008
Pou2f2	ATATTTAT	ATAAATAT	309	0.41213	Berger et al., Cell 2008
Pou3f3	ATATTTAT	ATAAATAT	309	0.42938	Berger et al., Cell 2008
Hoxa9	ATATTTAT	ATAAATAT	309	0.40518	Berger et al., Cell 2008
Hoxa10	ATATTTAT	ATAAATAT	309	0.41774	Berger et al., Cell 2008
Hlx1	ATATTTAT	ATAAATAT	309	0.42034	Berger et al., Cell 2008
Cdx1	ATATTTAT	ATAAATAT	309	0.40973	Berger et al., Cell 2008
Hoxa11	ATATTTAT	ATAAATAT	309	0.4118	Berger et al., Cell 2008
Pou2f1	ATATTTAT	ATAAATAT	309	0.4304	Berger et al., Cell 2008
Foxk1	ATATTTAT	ATAAATAT	309	0.433622	Badis et al., Science 2009
Tbp	ATATTTAT	ATAAATAT	309	0.479374	Badis et al., Science 2009
Foxj3	ATATTTAT	ATAAATAT	309	0.467979	Badis et al., Science 2009
Arid5a	ATATTTAT	ATAAATAT	309	0.421619	Badis et al., Science 2009
Foxl1	ATATTTAT	ATAAATAT	309	0.481471	Badis et al., Science 2009
Foxa2	ATATTTAT	ATAAATAT	309	0.439036	Badis et al., Science 2009
Arid3a	ATATTTAT	ATAAATAT	309	0.400042	Badis et al., Science 2009
Pou3f4	TATTTATG	CATAAATA	310	0.44525	Berger et al., Cell 2008
Hoxd11	TATTTATG	CATAAATA	310	0.41637	Berger et al., Cell 2008
Pou4f3	TATTTATG	CATAAATA	310	0.47748	Berger et al., Cell 2008
Hoxd10	TATTTATG	CATAAATA	310	0.40013	Berger et al., Cell 2008
Pou3f2	TATTTATG	CATAAATA	310	0.41133	Berger et al., Cell 2008
Pou3f1	TATTTATG	CATAAATA	310	0.43687	Berger et al., Cell 2008
Cdx2	TATTTATG	CATAAATA	310	0.44762	Berger et al., Cell 2008
Hoxb13	TATTTATG	CATAAATA	310	0.44207	Berger et al., Cell 2008
Hoxc12	TATTTATG	CATAAATA	310	0.43164	Berger et al., Cell 2008
Pou6f1	TATTTATG	CATAAATA	310	0.43136	Berger et al., Cell 2008
Pou1f1	TATTTATG	CATAAATA	310	0.43	Berger et al., Cell 2008
Hoxc13	TATTTATG	CATAAATA	310	0.44745	Berger et al., Cell 2008
Hoxd12	TATTTATG	CATAAATA	310	0.4181	Berger et al., Cell 2008
Hoxd13	TATTTATG	CATAAATA	310	0.41031	Berger et al., Cell 2008
Hoxa13	TATTTATG	CATAAATA	310	0.45039	Berger et al., Cell 2008
Pou2f2	TATTTATG	CATAAATA	310	0.42465	Berger et al., Cell 2008
Hoxb9	TATTTATG	CATAAATA	310	0.41045	Berger et al., Cell 2008
Pou3f3	TATTTATG	CATAAATA	310	0.41625	Berger et al., Cell 2008
Hoxa10	TATTTATG	CATAAATA	310	0.44084	Berger et al., Cell 2008
Hoxc11	TATTTATG	CATAAATA	310	0.42286	Berger et al., Cell 2008
Cdx1	TATTTATG	CATAAATA	310	0.41574	Berger et al., Cell 2008
Hoxc10	TATTTATG	CATAAATA	310	0.40622	Berger et al., Cell 2008
Hoxa11	TATTTATG	CATAAATA	310	0.40927	Berger et al., Cell 2008
Pou2f1	TATTTATG	CATAAATA	310	0.41991	Berger et al., Cell 2008
Hoxb8	TATTTATG	CATAAATA	310	0.40624	Berger et al., Cell 2008
Foxk1	TATTTATG	CATAAATA	310	0.416147	Badis et al., Science 2009
Tbp	TATTTATG	CATAAATA	310	0.455172	Badis et al., Science 2009
Foxj3	TATTTATG	CATAAATA	310	0.459024	Badis et al., Science 2009
Foxl1	TATTTATG	CATAAATA	310	0.473608	Badis et al., Science 2009
Pou4f3	ATTTATGT	ACATAAAT	311	0.42874	Berger et al., Cell 2008
Pou6f1	ATTTATGT	ACATAAAT	311	0.4103	Berger et al., Cell 2008
Irx3	ATTTATGT	ACATAAAT	311	0.41134	Berger et al., Cell 2008
Hoxc11	ATTTATGT	ACATAAAT	311	0.40222	Berger et al., Cell 2008
Irx2	ATTTATGT	ACATAAAT	311	0.41809	Berger et al., Cell 2008
Irx5	ATTTATGT	ACATAAAT	311	0.41317	Berger et al., Cell 2008
Tbp	ATTTATGT	ACATAAAT	311	0.412927	Badis et al., Science 2009
Hoxd11	TTTATGTG	CACATAAA	312	0.41229	Berger et al., Cell 2008
Hoxb13	TTTATGTG	CACATAAA	312	0.45115	Berger et al., Cell 2008
Hoxc13	TTTATGTG	CACATAAA	312	0.45621	Berger et al., Cell 2008
Hoxd13	TTTATGTG	CACATAAA	312	0.4032	Berger et al., Cell 2008
Hoxa13	TTTATGTG	CACATAAA	312	0.44708	Berger et al., Cell 2008
Hoxc9	TTTATGTG	CACATAAA	312	0.40398	Berger et al., Cell 2008
Hoxb9	TTTATGTG	CACATAAA	312	0.40089	Berger et al., Cell 2008
Hoxa9	TTTATGTG	CACATAAA	312	0.4136	Berger et al., Cell 2008
Hoxc11	TTTATGTG	CACATAAA	312	0.4152	Berger et al., Cell 2008
Hoxa11	TTTATGTG	CACATAAA	312	0.43144	Berger et al., Cell 2008
Zscan4	TTTATGTG	CACATAAA	312	0.403127	Badis et al., Science 2009
Gm397	TTTATGTG	CACATAAA	312	0.405418	Badis et al., Science 2009
Irf4	ATGTGAAA	TTTCACAT	315	0.428619	Badis et al., Science 2009
Mafk	TGTGAAAA	TTTTCACA	316	0.409045	Badis et al., Science 2009
Eomes	TGTGAAAA	TTTTCACA	316	0.449495	Badis et al., Science 2009
Mafk	GTGAAAAA	TTTTTCAC	317	0.400279	Badis et al., Science 2009
Mafk	TGAAAAAA	TTTTTTCA	318	0.438834	Badis et al., Science 2009
Zfp105	GAAAAAAA	TTTTTTTC	319	0.455958	Badis et al., Science 2009
Mafk	GAAAAAAA	TTTTTTTC	319	0.452381	Badis et al., Science 2009
Srf	GAAAAAAA	TTTTTTTC	319	0.426232	Badis et al., Science 2009
Elf3	GAAAAAAA	TTTTTTTC	319	0.436438	Badis et al., Science 2009
Elf3	GAAAAAAA	TTTTTTTC	319	0.45762	Wei et al., EMBO J 2010
Zfp105	AAAAAAAT	ATTTTTTT	320	0.445084	Badis et al., Science 2009
Mafk	AAAAAAAT	ATTTTTTT	320	0.468434	Badis et al., Science 2009
Mafb	AAAAAAAT	ATTTTTTT	320	0.403374	Badis et al., Science 2009
Srf	AAAAAAAT	ATTTTTTT	320	0.413174	Badis et al., Science 2009
Elf3	AAAAAAAT	ATTTTTTT	320	0.403777	Badis et al., Science 2009
Elf3	AAAAAAAT	ATTTTTTT	320	0.41902	Wei et al., EMBO J 2010
Homez	AAAAAATC	GATTTTTT	321	0.45804	Berger et al., Cell 2008
Hdx	AAAAAATC	GATTTTTT	321	0.42399	Berger et al., Cell 2008
Mafk	AAAAAATC	GATTTTTT	321	0.447202	Badis et al., Science 2009
Elf3	AAAAAATC	GATTTTTT	321	0.40001	Wei et al., EMBO J 2010
Hdx	AAAAATCA	TGATTTTT	322	0.46839	Berger et al., Cell 2008
Mafk	AAAAATCA	TGATTTTT	322	0.427975	Badis et al., Science 2009
Hdx	AAAATCAC	GTGATTTT	323	0.41069	Berger et al., Cell 2008
Lhx8	AATCACCG	CGGTGATT	325	0.43316	Berger et al., Cell 2008
Duxl	AATCACCG	CGGTGATT	325	0.42925	Berger et al., Cell 2008
Esrra	CTGCCCTT	AAGGGCAG	333	0.435629	Badis et al., Science 2009
Nr2f2	TGCCCTTT	AAAGGGCA	334	0.438949	Badis et al., Science 2009
Hic1	TGCCCTTT	AAAGGGCA	334	0.400971	Badis et al., Science 2009
Rara	TGCCCTTT	AAAGGGCA	334	0.436505	Badis et al., Science 2009
Hnf4a	TGCCCTTT	AAAGGGCA	334	0.449016	Badis et al., Science 2009
Esrra	TGCCCTTT	AAAGGGCA	334	0.438186	Badis et al., Science 2009
Irf3	CCCTTTCG	CGAAAGGG	336	0.421307	Badis et al., Science 2009
Irf4	CTTTCGAG	CTCGAAAG	338	0.433548	Badis et al., Science 2009
Irf5	CTTTCGAG	CTCGAAAG	338	0.403578	Badis et al., Science 2009
Bcl6b	CTTTCGAG	CTCGAAAG	338	0.403017	Badis et al., Science 2009
Irf4	TTTCGAGG	CCTCGAAA	339	0.403413	Badis et al., Science 2009
Bcl6b	TTTCGAGG	CCTCGAAA	339	0.405855	Badis et al., Science 2009
Plagl1	GAGGCCAT	ATGGCCTC	343	0.430069	Badis et al., Science 2009
Dobox4	ATGGCTCA	TGAGCCAT	349	0.42749	Berger et al., Cell 2008
Bhlhb2	CTCACGGG	CCCGTGAG	353	0.45598	Badis et al., Science 2009
Bhlhb2	TCACGGGG	CCCCGTGA	354	0.41961	Badis et al., Science 2009
Zif268	CACGGGGG	CCCCCGTG	355	0.45218	Berger et al., Nat Biotech 2006
Zic3	CACGGGGG	CCCCCGTG	355	0.458283	Badis et al., Science 2009
Egr1	CACGGGGG	CCCCCGTG	355	0.438525	Badis et al., Science 2009
Zfp281	CACGGGGG	CCCCCGTG	355	0.435357	Badis et al., Science 2009
Zfp740	CACGGGGG	CCCCCGTG	355	0.422265	Badis et al., Science 2009
Zbtb7b	CACGGGGG	CCCCCGTG	355	0.453479	Badis et al., Science 2009
Zic2	CACGGGGG	CCCCCGTG	355	0.462984	Badis et al., Science 2009
Plagl1	CACGGGGG	CCCCCGTG	355	0.443709	Badis et al., Science 2009
Zic1	CACGGGGG	CCCCCGTG	355	0.450417	Badis et al., Science 2009
Zif268	ACGGGGGC	GCCCCCGT	356	0.47822	Berger et al., Nat Biotech 2006
Egr1	ACGGGGGC	GCCCCCGT	356	0.469501	Badis et al., Science 2009
Zfp281	ACGGGGGC	GCCCCCGT	356	0.409632	Badis et al., Science 2009
Zbtb7b	ACGGGGGC	GCCCCCGT	356	0.456985	Badis et al., Science 2009
Plagl1	ACGGGGGC	GCCCCCGT	356	0.468243	Badis et al., Science 2009
Zif268	CGGGGGCT	AGCCCCCG	357	0.45017	Berger et al., Nat Biotech 2006
Egr1	CGGGGGCT	AGCCCCCG	357	0.450379	Badis et al., Science 2009
Zbtb7b	CGGGGGCT	AGCCCCCG	357	0.464862	Badis et al., Science 2009
Plagl1	CGGGGGCT	AGCCCCCG	357	0.45638	Badis et al., Science 2009
Dobox4	GGGGGCTC	GAGCCCCC	358	0.45419	Berger et al., Cell 2008
Zic3	GGGGGCTC	GAGCCCCC	358	0.407397	Badis et al., Science 2009
Zfp281	GGGGGCTC	GAGCCCCC	358	0.455692	Badis et al., Science 2009
Zfp740	GGGGGCTC	GAGCCCCC	358	0.408464	Badis et al., Science 2009
Zbtb7b	GGGGGCTC	GAGCCCCC	358	0.480364	Badis et al., Science 2009
Zic2	GGGGGCTC	GAGCCCCC	358	0.416641	Badis et al., Science 2009
Plagl1	GGGGGCTC	GAGCCCCC	358	0.48002	Badis et al., Science 2009
Zic1	GGGGGCTC	GAGCCCCC	358	0.401304	Badis et al., Science 2009
Zbtb7b	GGGGCTCC	GGAGCCCC	359	0.414042	Badis et al., Science 2009
Plagl1	GGGGCTCC	GGAGCCCC	359	0.469153	Badis et al., Science 2009
Hic1	CCTGGCAC	GTGCCAGG	365	0.472681	Badis et al., Science 2009
Hic1	CTGGCACA	TGTGCCAG	366	0.462914	Badis et al., Science 2009
Hic1	TGGCACAG	CTGTGCCA	367	0.469678	Badis et al., Science 2009
Gm397	GGCACAGA	TCTGTGCC	368	0.447879	Badis et al., Science 2009
Gm397	GCACAGAG	CTCTGTGC	369	0.460888	Badis et al., Science 2009
Dobox4	CAGAGCCC	GGGCTCTG	372	0.42842	Berger et al., Cell 2008
Dobox4	AGAGCCCT	AGGGCTCT	373	0.46531	Berger et al., Cell 2008
Zic2	CCCTGCAG	CTGCAGGG	377	0.403089	Badis et al., Science 2009
Zic1	CCCTGCAG	CTGCAGGG	377	0.403694	Badis et al., Science 2009
Tcfap2a	CCTGCAGC	GCTGCAGG	378	0.424372	Badis et al., Science 2009
Zbtb3	CCTGCAGC	GCTGCAGG	378	0.414684	Badis et al., Science 2009
Tcfap2c	CCTGCAGC	GCTGCAGG	378	0.401203	Badis et al., Science 2009
Zbtb3	CTGCAGCG	CGCTGCAG	379	0.483877	Badis et al., Science 2009
Zbtb3	TGCAGCGG	CCGCTGCA	380	0.481789	Badis et al., Science 2009
Zic3	GCAGCGGG	CCCGCTGC	381	0.456454	Badis et al., Science 2009
Zic2	GCAGCGGG	CCCGCTGC	381	0.452681	Badis et al., Science 2009
Zic1	GCAGCGGG	CCCGCTGC	381	0.447777	Badis et al., Science 2009
Zic3	CAGCGGGA	TCCCGCTG	382	0.47291	Badis et al., Science 2009
Zic2	CAGCGGGA	TCCCGCTG	382	0.468226	Badis et al., Science 2009
Zic1	CAGCGGGA	TCCCGCTG	382	0.463776	Badis et al., Science 2009
Hnf4a	GGACTCTA	TAGAGTCC	387	0.40059	Badis et al., Science 2009
Tcfap2a	CTCTAGGC	GCCTAGAG	390	0.411509	Badis et al., Science 2009
Tcfap2c	CTCTAGGC	GCCTAGAG	390	0.40346	Badis et al., Science 2009
Dmbx1	TAGGCTTA	TAAGCCTA	393	0.4265	Berger et al., Cell 2008
Pitx2	TAGGCTTA	TAAGCCTA	393	0.44175	Berger et al., Cell 2008
Dobox5	TAGGCTTA	TAAGCCTA	393	0.45077	Berger et al., Cell 2008
Pitx1	TAGGCTTA	TAAGCCTA	393	0.45569	Berger et al., Cell 2008
Crx	TAGGCTTA	TAAGCCTA	393	0.44287	Berger et al., Cell 2008
Obox1	TAGGCTTA	TAAGCCTA	393	0.41403	Berger et al., Cell 2008
Otx1	TAGGCTTA	TAAGCCTA	393	0.44055	Berger et al., Cell 2008
Pitx3	TAGGCTTA	TAAGCCTA	393	0.4663	Berger et al., Cell 2008
Otx2	TAGGCTTA	TAAGCCTA	393	0.43527	Berger et al., Cell 2008
Dmbx1	AGGCTTAG	CTAAGCCT	394	0.42639	Berger et al., Cell 2008
Pitx2	AGGCTTAG	CTAAGCCT	394	0.45362	Berger et al., Cell 2008
Dobox5	AGGCTTAG	CTAAGCCT	394	0.45823	Berger et al., Cell 2008
Pitx1	AGGCTTAG	CTAAGCCT	394	0.46013	Berger et al., Cell 2008
Crx	AGGCTTAG	CTAAGCCT	394	0.44913	Berger et al., Cell 2008
Otx1	AGGCTTAG	CTAAGCCT	394	0.42905	Berger et al., Cell 2008
Pitx3	AGGCTTAG	CTAAGCCT	394	0.47377	Berger et al., Cell 2008
Otx2	AGGCTTAG	CTAAGCCT	394	0.44296	Berger et al., Cell 2008
Pitx2	GGCTTAGG	CCTAAGCC	395	0.43511	Berger et al., Cell 2008
Dobox5	GGCTTAGG	CCTAAGCC	395	0.42704	Berger et al., Cell 2008
Pitx1	GGCTTAGG	CCTAAGCC	395	0.44893	Berger et al., Cell 2008
Crx	GGCTTAGG	CCTAAGCC	395	0.43351	Berger et al., Cell 2008
Pitx3	GGCTTAGG	CCTAAGCC	395	0.46088	Berger et al., Cell 2008
Otx2	GGCTTAGG	CCTAAGCC	395	0.41741	Berger et al., Cell 2008
Pitx3	GCTTAGGG	CCCTAAGC	396	0.4057	Berger et al., Cell 2008
Tcfap2a	CTTAGGGG	CCCCTAAG	397	0.429031	Badis et al., Science 2009
Zbtb7b	CTTAGGGG	CCCCTAAG	397	0.431952	Badis et al., Science 2009
Tcfap2c	CTTAGGGG	CCCCTAAG	397	0.420555	Badis et al., Science 2009
Zif268	TTAGGGGG	CCCCCTAA	398	0.40721	Berger et al., Nat Biotech 2006
Egr1	TTAGGGGG	CCCCCTAA	398	0.409373	Badis et al., Science 2009
Zfp281	TTAGGGGG	CCCCCTAA	398	0.473043	Badis et al., Science 2009
Zfp740	TTAGGGGG	CCCCCTAA	398	0.459545	Badis et al., Science 2009
Zbtb7b	TTAGGGGG	CCCCCTAA	398	0.487268	Badis et al., Science 2009
Plagl1	TTAGGGGG	CCCCCTAA	398	0.4699	Badis et al., Science 2009
Zif268	TAGGGGGC	GCCCCCTA	399	0.44078	Berger et al., Nat Biotech 2006
Zic3	TAGGGGGC	GCCCCCTA	399	0.4483	Badis et al., Science 2009
Egr1	TAGGGGGC	GCCCCCTA	399	0.42914	Badis et al., Science 2009
Zfp281	TAGGGGGC	GCCCCCTA	399	0.460712	Badis et al., Science 2009
Zbtb7b	TAGGGGGC	GCCCCCTA	399	0.483642	Badis et al., Science 2009
Zic2	TAGGGGGC	GCCCCCTA	399	0.453436	Badis et al., Science 2009
Gcm1	TAGGGGGC	GCCCCCTA	399	0.422239	Badis et al., Science 2009
Plagl1	TAGGGGGC	GCCCCCTA	399	0.487258	Badis et al., Science 2009
Zic1	TAGGGGGC	GCCCCCTA	399	0.448874	Badis et al., Science 2009
Zif268	AGGGGGCC	GGCCCCCT	400	0.41404	Berger et al., Nat Biotech 2006
Zic3	AGGGGGCC	GGCCCCCT	400	0.416459	Badis et al., Science 2009
Zbtb7b	AGGGGGCC	GGCCCCCT	400	0.45376	Badis et al., Science 2009
Zic2	AGGGGGCC	GGCCCCCT	400	0.423756	Badis et al., Science 2009
Plagl1	AGGGGGCC	GGCCCCCT	400	0.496334	Badis et al., Science 2009
Zic1	AGGGGGCC	GGCCCCCT	400	0.409217	Badis et al., Science 2009
Zif268	GGGGGCCT	AGGCCCCC	401	0.4212	Berger et al., Nat Biotech 2006
Zic3	GGGGGCCT	AGGCCCCC	401	0.405346	Badis et al., Science 2009
Zfp281	GGGGGCCT	AGGCCCCC	401	0.41802	Badis et al., Science 2009
Zfp740	GGGGGCCT	AGGCCCCC	401	0.424949	Badis et al., Science 2009
Zbtb7b	GGGGGCCT	AGGCCCCC	401	0.458848	Badis et al., Science 2009
Zic2	GGGGGCCT	AGGCCCCC	401	0.419831	Badis et al., Science 2009
Plagl1	GGGGGCCT	AGGCCCCC	401	0.495049	Badis et al., Science 2009
Plagl1	GGGGCCTC	GAGGCCCC	402	0.49587	Badis et al., Science 2009
Plagl1	GGGCCTCC	GGAGGCCC	403	0.487609	Badis et al., Science 2009
Plagl1	GGCCTCCC	GGGAGGCC	404	0.469292	Badis et al., Science 2009
Sp4	GCCTCCCC	GGGGAGGC	405	0.434427	Badis et al., Science 2009
Egr1	GCCTCCCC	GGGGAGGC	405	0.402835	Badis et al., Science 2009
Zfp281	GCCTCCCC	GGGGAGGC	405	0.407564	Badis et al., Science 2009
Plagl1	GCCTCCCC	GGGGAGGC	405	0.439136	Badis et al., Science 2009
Zif268	CCTCCCCC	GGGGGAGG	406	0.46858	Berger et al., Nat Biotech 2006
Sp4	CCTCCCCC	GGGGGAGG	406	0.487255	Badis et al., Science 2009
Egr1	CCTCCCCC	GGGGGAGG	406	0.463231	Badis et al., Science 2009
Zfp281	CCTCCCCC	GGGGGAGG	406	0.497625	Badis et al., Science 2009
Zfp740	CCTCCCCC	GGGGGAGG	406	0.486456	Badis et al., Science 2009
Zbtb7b	CCTCCCCC	GGGGGAGG	406	0.441149	Badis et al., Science 2009
Plagl1	CCTCCCCC	GGGGGAGG	406	0.408378	Badis et al., Science 2009
Zif268	CTCCCCCT	AGGGGGAG	407	0.42363	Berger et al., Nat Biotech 2006
Sp4	CTCCCCCT	AGGGGGAG	407	0.474743	Badis et al., Science 2009
Egr1	CTCCCCCT	AGGGGGAG	407	0.444299	Badis et al., Science 2009
Zfp281	CTCCCCCT	AGGGGGAG	407	0.482532	Badis et al., Science 2009
Zfp740	CTCCCCCT	AGGGGGAG	407	0.478747	Badis et al., Science 2009
Zbtb7b	CTCCCCCT	AGGGGGAG	407	0.461925	Badis et al., Science 2009
Plagl1	CTCCCCCT	AGGGGGAG	407	0.414906	Badis et al., Science 2009
Zif268	TCCCCCTC	GAGGGGGA	408	0.45146	Berger et al., Nat Biotech 2006
Egr1	TCCCCCTC	GAGGGGGA	408	0.480224	Badis et al., Science 2009
Zfp281	TCCCCCTC	GAGGGGGA	408	0.479268	Badis et al., Science 2009
Zfp740	TCCCCCTC	GAGGGGGA	408	0.472551	Badis et al., Science 2009
Zbtb7b	TCCCCCTC	GAGGGGGA	408	0.460989	Badis et al., Science 2009
Plagl1	TCCCCCTC	GAGGGGGA	408	0.411732	Badis et al., Science 2009
Zif268	CCCCCTCC	GGAGGGGG	409	0.46529	Berger et al., Nat Biotech 2006
Sp4	CCCCCTCC	GGAGGGGG	409	0.456654	Badis et al., Science 2009
Zic3	CCCCCTCC	GGAGGGGG	409	0.415837	Badis et al., Science 2009
Egr1	CCCCCTCC	GGAGGGGG	409	0.479694	Badis et al., Science 2009
Zfp281	CCCCCTCC	GGAGGGGG	409	0.488921	Badis et al., Science 2009
Zfp740	CCCCCTCC	GGAGGGGG	409	0.487482	Badis et al., Science 2009
Zbtb7b	CCCCCTCC	GGAGGGGG	409	0.479147	Badis et al., Science 2009
Zic2	CCCCCTCC	GGAGGGGG	409	0.420126	Badis et al., Science 2009
Zfp187	CCCCCTCC	GGAGGGGG	409	0.43249	Badis et al., Science 2009
Plagl1	CCCCCTCC	GGAGGGGG	409	0.466601	Badis et al., Science 2009
Zic1	CCCCCTCC	GGAGGGGG	409	0.409407	Badis et al., Science 2009
Egr1	CCCCTCCA	TGGAGGGG	410	0.402382	Badis et al., Science 2009
Zfp281	CCCCTCCA	TGGAGGGG	410	0.432957	Badis et al., Science 2009
Zfp740	CCCCTCCA	TGGAGGGG	410	0.475066	Badis et al., Science 2009
Zbtb7b	CCCCTCCA	TGGAGGGG	410	0.441634	Badis et al., Science 2009
Plagl1	CCCCTCCA	TGGAGGGG	410	0.44729	Badis et al., Science 2009
Zfp740	CCCTCCAC	GTGGAGGG	411	0.458183	Badis et al., Science 2009
Zic3	TCCACGGG	CCCGTGGA	414	0.407824	Badis et al., Science 2009
Zic2	TCCACGGG	CCCGTGGA	414	0.41448	Badis et al., Science 2009
Zic1	TCCACGGG	CCCGTGGA	414	0.416592	Badis et al., Science 2009
Zic3	CCACGGGG	CCCCGTGG	415	0.468523	Badis et al., Science 2009
Zic2	CCACGGGG	CCCCGTGG	415	0.477292	Badis et al., Science 2009
Zic1	CCACGGGG	CCCCGTGG	415	0.473493	Badis et al., Science 2009
Hic1	ACGGGGCA	TGCCCCGT	417	0.407872	Badis et al., Science 2009
Plagl1	GGGGCAGA	TCTGCCCC	419	0.407039	Badis et al., Science 2009
Plagl1	CTCAGGGG	CCCCTGAG	427	0.413878	Badis et al., Science 2009
Zic3	CAGGGGTC	GACCCCTG	429	0.420102	Badis et al., Science 2009
Nr2f2	CAGGGGTC	GACCCCTG	429	0.466725	Badis et al., Science 2009
Zbtb7b	CAGGGGTC	GACCCCTG	429	0.447542	Badis et al., Science 2009
Rara	CAGGGGTC	GACCCCTG	429	0.424243	Badis et al., Science 2009
Zic2	CAGGGGTC	GACCCCTG	429	0.434648	Badis et al., Science 2009
Hnf4a	CAGGGGTC	GACCCCTG	429	0.460547	Badis et al., Science 2009
Zic1	CAGGGGTC	GACCCCTG	429	0.419847	Badis et al., Science 2009
Glis2	AGGGGTCT	AGACCCCT	430	0.449258	Badis et al., Science 2009
Zbtb7b	AGGGGTCT	AGACCCCT	430	0.467902	Badis et al., Science 2009
Zbtb7b	GGGGTCTT	AAGACCCC	431	0.482627	Badis et al., Science 2009
Zbtb7b	GGGTCTTC	GAAGACCC	432	0.425542	Badis et al., Science 2009
Zfp740	CACCTCCA	TGGAGGTG	439	0.4045	Badis et al., Science 2009
Max	CCTCATGG	CCATGAGG	447	0.406458	Badis et al., Science 2009
Zfp691	ATGGAGCA	TGCTCCAT	451	0.425301	Badis et al., Science 2009
Zif268	CAGCCCAC	GTGGGCTG	457	0.4378	Berger et al., Nat Biotech 2006
Egr1	CAGCCCAC	GTGGGCTG	457	0.426544	Badis et al., Science 2009
Egr1	AGCCCACC	GGTGGGCT	458	0.412173	Badis et al., Science 2009
Zbtb7b	AGCCCACC	GGTGGGCT	458	0.456701	Badis et al., Science 2009
Zif268	GCCCACCC	GGGTGGGC	459	0.45984	Berger et al., Nat Biotech 2006
Sp4	GCCCACCC	GGGTGGGC	459	0.460116	Badis et al., Science 2009
Egr1	GCCCACCC	GGGTGGGC	459	0.483358	Badis et al., Science 2009
Zfp740	GCCCACCC	GGGTGGGC	459	0.433471	Badis et al., Science 2009
Zbtb7b	GCCCACCC	GGGTGGGC	459	0.46292	Badis et al., Science 2009
Plagl1	GCCCACCC	GGGTGGGC	459	0.40512	Badis et al., Science 2009
Klf7	GCCCACCC	GGGTGGGC	459	0.449197	Badis et al., Science 2009
Zif268	CCCACCCC	GGGGTGGG	460	0.46267	Berger et al., Nat Biotech 2006
Sp4	CCCACCCC	GGGGTGGG	460	0.482806	Badis et al., Science 2009
Egr1	CCCACCCC	GGGGTGGG	460	0.464334	Badis et al., Science 2009
Zfp281	CCCACCCC	GGGGTGGG	460	0.4768	Badis et al., Science 2009
Zfp740	CCCACCCC	GGGGTGGG	460	0.480146	Badis et al., Science 2009
Zfp410	CCCACCCC	GGGGTGGG	460	0.401958	Badis et al., Science 2009
Bcl6b	CCCACCCC	GGGGTGGG	460	0.440258	Badis et al., Science 2009
Zbtb7b	CCCACCCC	GGGGTGGG	460	0.447945	Badis et al., Science 2009
Plagl1	CCCACCCC	GGGGTGGG	460	0.44556	Badis et al., Science 2009
Klf7	CCCACCCC	GGGGTGGG	460	0.478221	Badis et al., Science 2009
Zfp281	CCACCCCA	TGGGGTGG	461	0.424938	Badis et al., Science 2009
Zfp740	CCACCCCA	TGGGGTGG	461	0.45281	Badis et al., Science 2009
Zic1	CCACCCCA	TGGGGTGG	461	0.401571	Badis et al., Science 2009
Zif268	CACCCCAC	GTGGGGTG	462	0.40816	Berger et al., Nat Biotech 2006
Zic3	CACCCCAC	GTGGGGTG	462	0.424832	Badis et al., Science 2009
Zfp281	CACCCCAC	GTGGGGTG	462	0.456147	Badis et al., Science 2009
Zfp740	CACCCCAC	GTGGGGTG	462	0.463101	Badis et al., Science 2009
Zic2	CACCCCAC	GTGGGGTG	462	0.427765	Badis et al., Science 2009
Plagl1	CACCCCAC	GTGGGGTG	462	0.425952	Badis et al., Science 2009
Zic1	CACCCCAC	GTGGGGTG	462	0.425588	Badis et al., Science 2009
Zfp281	ACCCCACT	AGTGGGGT	463	0.416127	Badis et al., Science 2009
Nkx2-4	CCCCACTT	AAGTGGGG	464	0.45029	Berger et al., Cell 2008
Nkx2-9	CCCCACTT	AAGTGGGG	464	0.4319	Berger et al., Cell 2008
Nkx2-6	CCCCACTT	AAGTGGGG	464	0.47075	Berger et al., Cell 2008
Titf1	CCCCACTT	AAGTGGGG	464	0.43877	Berger et al., Cell 2008
Nkx2-3	CCCCACTT	AAGTGGGG	464	0.46291	Berger et al., Cell 2008
Bapx1	CCCCACTT	AAGTGGGG	464	0.4724	Berger et al., Cell 2008
Nkx2-2	CCCCACTT	AAGTGGGG	464	0.42264	Berger et al., Cell 2008
Nkx2-5	CCCCACTT	AAGTGGGG	464	0.45839	Berger et al., Cell 2008
Nkx3-1	CCCCACTT	AAGTGGGG	464	0.474353	Badis et al., Science 2009
Zfp281	CCCCACTT	AAGTGGGG	464	0.463032	Badis et al., Science 2009
Zfp740	CCCCACTT	AAGTGGGG	464	0.42558	Badis et al., Science 2009
Zbtb7b	CCCCACTT	AAGTGGGG	464	0.404564	Badis et al., Science 2009
Plagl1	CCCCACTT	AAGTGGGG	464	0.432185	Badis et al., Science 2009
Nkx2-4	CCCACTTT	AAAGTGGG	465	0.42622	Berger et al., Cell 2008
Nkx2-9	CCCACTTT	AAAGTGGG	465	0.40122	Berger et al., Cell 2008
Nkx2-6	CCCACTTT	AAAGTGGG	465	0.4523	Berger et al., Cell 2008
Titf1	CCCACTTT	AAAGTGGG	465	0.42884	Berger et al., Cell 2008
Nkx2-3	CCCACTTT	AAAGTGGG	465	0.4392	Berger et al., Cell 2008
Bapx1	CCCACTTT	AAAGTGGG	465	0.46606	Berger et al., Cell 2008
Nkx2-5	CCCACTTT	AAAGTGGG	465	0.432	Berger et al., Cell 2008
Egr1	CCCACTTT	AAAGTGGG	465	0.416781	Badis et al., Science 2009
Nkx3-1	CCCACTTT	AAAGTGGG	465	0.464456	Badis et al., Science 2009
Nkx2-6	CCACTTTC	GAAAGTGG	466	0.40526	Berger et al., Cell 2008
Nkx2-3	CCACTTTC	GAAAGTGG	466	0.4018	Berger et al., Cell 2008
Bapx1	CCACTTTC	GAAAGTGG	466	0.426	Berger et al., Cell 2008
Nkx2-5	CCACTTTC	GAAAGTGG	466	0.40844	Berger et al., Cell 2008
Nkx3-1	CCACTTTC	GAAAGTGG	466	0.454251	Badis et al., Science 2009
Etv6	TTTCCCGA	TCGGGAAA	470	0.42982	Wei et al., EMBO J 2010
Tcfap2a	CCCGAGGA	TCCTCGGG	473	0.418455	Badis et al., Science 2009
Tcfap2c	CCCGAGGA	TCCTCGGG	473	0.409891	Badis et al., Science 2009
Zfp691	GAATGAGC	GCTCATTC	492	0.433784	Badis et al., Science 2009
Pou6f1	AATGAGCT	AGCTCATT	493	0.47477	Berger et al., Cell 2008
Pou2f3	AATGAGCT	AGCTCATT	493	0.40321	Berger et al., Cell 2008
Pou2f2	AATGAGCT	AGCTCATT	493	0.42221	Berger et al., Cell 2008
Pou2f1	AATGAGCT	AGCTCATT	493	0.40739	Berger et al., Cell 2008
Zfp691	ATGAGCTC	GAGCTCAT	494	0.404027	Badis et al., Science 2009
Zfp691	TGAGCTCA	TGAGCTCA	495	0.415757	Badis et al., Science 2009
Lef1	TCAAAGAT	ATCTTTGA	500	0.453297	Badis et al., Science 2009
Tcf7l2	TCAAAGAT	ATCTTTGA	500	0.451209	Badis et al., Science 2009
Gata3	CAAAGATC	GATCTTTG	501	0.40249	Badis et al., Science 2009
Gata3	AAAGATCT	AGATCTTT	502	0.43867	Badis et al., Science 2009
Hdx	AAGATCTT	AAGATCTT	503	0.42014	Berger et al., Cell 2008
Gata3	AAGATCTT	AAGATCTT	503	0.45742	Badis et al., Science 2009
Gata3	AGATCTTA	TAAGATCT	504	0.44751	Badis et al., Science 2009
Lef1	AGATCTTA	TAAGATCT	504	0.422999	Badis et al., Science 2009
Tcf7l2	AGATCTTA	TAAGATCT	504	0.406621	Badis et al., Science 2009
Gata3	GATCTTAA	TTAAGATC	505	0.41191	Badis et al., Science 2009
Crx	ATCTTAAG	CTTAAGAT	506	0.41078	Berger et al., Cell 2008
Nkx2-3	ATCTTAAG	CTTAAGAT	506	0.41189	Berger et al., Cell 2008
Bapx1	ATCTTAAG	CTTAAGAT	506	0.40021	Berger et al., Cell 2008
Otx1	ATCTTAAG	CTTAAGAT	506	0.41613	Berger et al., Cell 2008
Dmbx1	TCTTAAGC	GCTTAAGA	507	0.41224	Berger et al., Cell 2008
Pitx2	TCTTAAGC	GCTTAAGA	507	0.41098	Berger et al., Cell 2008
Dobox5	TCTTAAGC	GCTTAAGA	507	0.41798	Berger et al., Cell 2008
Pitx1	TCTTAAGC	GCTTAAGA	507	0.40631	Berger et al., Cell 2008
Crx	TCTTAAGC	GCTTAAGA	507	0.42983	Berger et al., Cell 2008
Otx1	TCTTAAGC	GCTTAAGA	507	0.4273	Berger et al., Cell 2008
Pitx3	TCTTAAGC	GCTTAAGA	507	0.41666	Berger et al., Cell 2008
Otx2	TCTTAAGC	GCTTAAGA	507	0.4231	Berger et al., Cell 2008
Obox6	CTTAAGCC	GGCTTAAG	508	0.4193	Berger et al., Cell 2008
Dmbx1	CTTAAGCC	GGCTTAAG	508	0.46541	Berger et al., Cell 2008
Gsc	CTTAAGCC	GGCTTAAG	508	0.43371	Berger et al., Cell 2008
Pitx2	CTTAAGCC	GGCTTAAG	508	0.4753	Berger et al., Cell 2008
Dobox5	CTTAAGCC	GGCTTAAG	508	0.47636	Berger et al., Cell 2008
Pitx1	CTTAAGCC	GGCTTAAG	508	0.47227	Berger et al., Cell 2008
Crx	CTTAAGCC	GGCTTAAG	508	0.46618	Berger et al., Cell 2008
Obox1	CTTAAGCC	GGCTTAAG	508	0.43387	Berger et al., Cell 2008
Otx1	CTTAAGCC	GGCTTAAG	508	0.47381	Berger et al., Cell 2008
Pitx3	CTTAAGCC	GGCTTAAG	508	0.47662	Berger et al., Cell 2008
Otx2	CTTAAGCC	GGCTTAAG	508	0.46791	Berger et al., Cell 2008
Obox6	TTAAGCCC	GGGCTTAA	509	0.40602	Berger et al., Cell 2008
Dmbx1	TTAAGCCC	GGGCTTAA	509	0.4613	Berger et al., Cell 2008
Gsc	TTAAGCCC	GGGCTTAA	509	0.43832	Berger et al., Cell 2008
Pitx2	TTAAGCCC	GGGCTTAA	509	0.47937	Berger et al., Cell 2008
Dobox5	TTAAGCCC	GGGCTTAA	509	0.47692	Berger et al., Cell 2008
Pitx1	TTAAGCCC	GGGCTTAA	509	0.47835	Berger et al., Cell 2008
Crx	TTAAGCCC	GGGCTTAA	509	0.47215	Berger et al., Cell 2008
Obox1	TTAAGCCC	GGGCTTAA	509	0.46561	Berger et al., Cell 2008
Otx1	TTAAGCCC	GGGCTTAA	509	0.45814	Berger et al., Cell 2008
Pitx3	TTAAGCCC	GGGCTTAA	509	0.48185	Berger et al., Cell 2008
Otx2	TTAAGCCC	GGGCTTAA	509	0.47167	Berger et al., Cell 2008
Obox6	TAAGCCCC	GGGGCTTA	510	0.41359	Berger et al., Cell 2008
Dmbx1	TAAGCCCC	GGGGCTTA	510	0.45734	Berger et al., Cell 2008
Gsc	TAAGCCCC	GGGGCTTA	510	0.43269	Berger et al., Cell 2008
Pitx2	TAAGCCCC	GGGGCTTA	510	0.47707	Berger et al., Cell 2008
Dobox5	TAAGCCCC	GGGGCTTA	510	0.47469	Berger et al., Cell 2008
Pitx1	TAAGCCCC	GGGGCTTA	510	0.47866	Berger et al., Cell 2008
Crx	TAAGCCCC	GGGGCTTA	510	0.46954	Berger et al., Cell 2008
Obox1	TAAGCCCC	GGGGCTTA	510	0.47196	Berger et al., Cell 2008
Otx1	TAAGCCCC	GGGGCTTA	510	0.45408	Berger et al., Cell 2008
Pitx3	TAAGCCCC	GGGGCTTA	510	0.48292	Berger et al., Cell 2008
Otx2	TAAGCCCC	GGGGCTTA	510	0.46699	Berger et al., Cell 2008
Zbtb7b	TAAGCCCC	GGGGCTTA	510	0.406195	Badis et al., Science 2009
Plagl1	TAAGCCCC	GGGGCTTA	510	0.442637	Badis et al., Science 2009
Plagl1	GCCCCAGA	TCTGGGGC	513	0.423798	Badis et al., Science 2009
Osr1	CAGAAGCA	TGCTTCTG	517	0.413854	Badis et al., Science 2009
Osr2	CAGAAGCA	TGCTTCTG	517	0.420417	Badis et al., Science 2009
Max	GAAGCATG	CATGCTTC	519	0.428545	Badis et al., Science 2009
Zic3	GCATGGGG	CCCCATGC	522	0.428685	Badis et al., Science 2009
Zfp281	GCATGGGG	CCCCATGC	522	0.40238	Badis et al., Science 2009
Zic2	GCATGGGG	CCCCATGC	522	0.434128	Badis et al., Science 2009
Plagl1	GCATGGGG	CCCCATGC	522	0.406233	Badis et al., Science 2009
Zic1	GCATGGGG	CCCCATGC	522	0.426698	Badis et al., Science 2009
Zic3	CATGGGGA	TCCCCATG	523	0.406372	Badis et al., Science 2009
Zic1	CATGGGGA	TCCCCATG	523	0.405947	Badis et al., Science 2009
Sp4	GGGGAGTG	CACTCCCC	526	0.465013	Badis et al., Science 2009
Zfp740	GGGGAGTG	CACTCCCC	526	0.407643	Badis et al., Science 2009
Klf7	GGGGAGTG	CACTCCCC	526	0.412174	Badis et al., Science 2009
Zif268	AGTGTGGG	CCCACACT	530	0.43584	Berger et al., Nat Biotech 2006
Zif268	GTGTGGGT	ACCCACAC	531	0.45177	Berger et al., Nat Biotech 2006
Gcm1	GTGTGGGT	ACCCACAC	531	0.415842	Badis et al., Science 2009
Gcm1	TGTGGGTT	AACCCACA	532	0.418639	Badis et al., Science 2009
Tcf7	TTTGTAGT	ACTACAAA	538	0.40094	Badis et al., Science 2009
Tcf3	TTTGTAGT	ACTACAAA	538	0.417228	Badis et al., Science 2009
Lef1	TTTGTAGT	ACTACAAA	538	0.452287	Badis et al., Science 2009
Tcf7l2	TTTGTAGT	ACTACAAA	538	0.455009	Badis et al., Science 2009
Irx4	TTGTAGTT	AACTACAA	539	0.4083	Berger et al., Cell 2008
Irx3	TTGTAGTT	AACTACAA	539	0.41789	Berger et al., Cell 2008
Irx6	TGTAGTTA	TAACTACA	540	0.42969	Berger et al., Cell 2008
Irx4	TGTAGTTA	TAACTACA	540	0.43034	Berger et al., Cell 2008
Tcf2	TGTAGTTA	TAACTACA	540	0.43989	Berger et al., Cell 2008
Irx3	TGTAGTTA	TAACTACA	540	0.41736	Berger et al., Cell 2008
Irx5	TGTAGTTA	TAACTACA	540	0.40338	Berger et al., Cell 2008
Tcf1	TGTAGTTA	TAACTACA	540	0.444143	Badis et al., Science 2009
Rhox6	GTAGTTAA	TTAACTAC	541	0.40933	Berger et al., Cell 2008
Hoxc12	GTAGTTAA	TTAACTAC	541	0.41656	Berger et al., Cell 2008
Bsx	GTAGTTAA	TTAACTAC	541	0.41838	Berger et al., Cell 2008
Hmbox1	GTAGTTAA	TTAACTAC	541	0.45279	Berger et al., Cell 2008
Hoxd12	GTAGTTAA	TTAACTAC	541	0.42286	Berger et al., Cell 2008
Og2x	GTAGTTAA	TTAACTAC	541	0.40984	Berger et al., Cell 2008
Hoxa10	GTAGTTAA	TTAACTAC	541	0.40069	Berger et al., Cell 2008
Tcf2	GTAGTTAA	TTAACTAC	541	0.47786	Berger et al., Cell 2008
Hoxc11	GTAGTTAA	TTAACTAC	541	0.43504	Berger et al., Cell 2008
Hoxd3	GTAGTTAA	TTAACTAC	541	0.40775	Berger et al., Cell 2008
Tcf1	GTAGTTAA	TTAACTAC	541	0.47647	Badis et al., Science 2009
Rhox6	TAGTTAAG	CTTAACTA	542	0.43781	Berger et al., Cell 2008
Lbx2	TAGTTAAG	CTTAACTA	542	0.41594	Berger et al., Cell 2008
Hmbox1	TAGTTAAG	CTTAACTA	542	0.4874	Berger et al., Cell 2008
Tcf2	TAGTTAAG	CTTAACTA	542	0.47302	Berger et al., Cell 2008
Tcf1	TAGTTAAG	CTTAACTA	542	0.477717	Badis et al., Science 2009
Hmx1	AGTTAAGT	ACTTAACT	543	0.42931	Berger et al., Cell 2008
Nkx2-9	AGTTAAGT	ACTTAACT	543	0.40502	Berger et al., Cell 2008
Nkx2-6	AGTTAAGT	ACTTAACT	543	0.43996	Berger et al., Cell 2008
Hmx2	AGTTAAGT	ACTTAACT	543	0.45414	Berger et al., Cell 2008
Hmx3	AGTTAAGT	ACTTAACT	543	0.42712	Berger et al., Cell 2008
Hmbox1	AGTTAAGT	ACTTAACT	543	0.41912	Berger et al., Cell 2008
Nkx2-3	AGTTAAGT	ACTTAACT	543	0.44086	Berger et al., Cell 2008
Tcf2	AGTTAAGT	ACTTAACT	543	0.45128	Berger et al., Cell 2008
Bapx1	AGTTAAGT	ACTTAACT	543	0.46425	Berger et al., Cell 2008
Nkx3-1	AGTTAAGT	ACTTAACT	543	0.448639	Badis et al., Science 2009
Tcf1	AGTTAAGT	ACTTAACT	543	0.460077	Badis et al., Science 2009
Hmx2	GTTAAGTT	AACTTAAC	544	0.42657	Berger et al., Cell 2008
Hmbox1	GTTAAGTT	AACTTAAC	544	0.44119	Berger et al., Cell 2008
Tcf2	GTTAAGTT	AACTTAAC	544	0.44378	Berger et al., Cell 2008
Tcf1	GTTAAGTT	AACTTAAC	544	0.454854	Badis et al., Science 2009
Nkx2-9	TTAGAGTG	CACTCTAA	553	0.40651	Berger et al., Cell 2008
Nkx2-2	TTAGAGTG	CACTCTAA	553	0.43285	Berger et al., Cell 2008
Nkx2-9	TAGAGTGT	ACACTCTA	554	0.44599	Berger et al., Cell 2008
Nkx2-2	TAGAGTGT	ACACTCTA	554	0.43432	Berger et al., Cell 2008
Nkx2-4	GAGTGTTT	AAACACTC	556	0.42356	Berger et al., Cell 2008
Nkx2-9	GAGTGTTT	AAACACTC	556	0.44066	Berger et al., Cell 2008
Titf1	GAGTGTTT	AAACACTC	556	0.401	Berger et al., Cell 2008
Nkx2-2	GAGTGTTT	AAACACTC	556	0.44303	Berger et al., Cell 2008
Foxj3	GAGTGTTT	AAACACTC	556	0.435736	Badis et al., Science 2009
Foxj1	GAGTGTTT	AAACACTC	556	0.411658	Badis et al., Science 2009
Foxj3	AGTGTTTT	AAAACACT	557	0.421135	Badis et al., Science 2009
Foxj3	GTGTTTTT	AAAAACAC	558	0.408496	Badis et al., Science 2009
Foxk1	TGTTTTTA	TAAAAACA	559	0.438922	Badis et al., Science 2009
Foxj3	TGTTTTTA	TAAAAACA	559	0.438863	Badis et al., Science 2009
Foxl1	TGTTTTTA	TAAAAACA	559	0.414504	Badis et al., Science 2009
[truncated: 1,011 more rows]
