# Supplementary material for: Heads, Shoulders, Elbows, Knees, and Toes: Modular Gdf5 Enhancers Control Different Joints in the Vertebrate Skeleton
Source: PLoS Genet. 2016 Nov 30;12(11):e1006454. doi: 10.1371/journal.pgen.1006454 (PMC5130176; doi:10.1371/journal.pgen.1006454)
Supplement: S3 Table — (XLS) [file pgen.1006454.s003.xls]

## Sheet: R2 WT and Mutated Barx sites
S3 Table. UNIPROBE analysis of engineered mutations in mouse R2 sequence
R2 Regulatory Element
S4 Site Sequence
WT	GGGCAGCGGTAATTTTT
MUT	GGGCAGCGGTACCGTTC
S5 Site Sequence
WT	ATATATCGCACTTAAATGAATT
MUT	ATATATCGCACCGAACTGAATT
S6 Site Sequence
WT	GAGAGTAATTAAATTGG
MUT	GAGAGTACCGAACTTGG
S7 Site Sequence
WT	GATTCAAAATTAGAGGGAAAAAA
MUT	GATTCAAACCGAGCGGGAAAAAA
S8 Site Sequence
WT	CAGGCAGCATTACGCCATTCTT
MUT	CAGGCAGCCCGACGCCATTCTT

## Sheet: Site S4 WT versus MUTANT
S3 Table. UNIPROBE analysis of engineered mutations in mouse R2 sequence
WT Sequence Results
Gene Match	K-mer	Reverse Complement	Position	Enrichment Score	Publication
Evx2	GCGGTAAT	ATTACCGC	5	0.40784	Berger et al., Cell 2008
Hoxb3	GCGGTAAT	ATTACCGC	5	0.40863	Berger et al., Cell 2008
Bsx	GCGGTAAT	ATTACCGC	5	0.40741	Berger et al., Cell 2008
Barx1	GCGGTAAT	ATTACCGC	5	0.43933	Berger et al., Cell 2008
Gbx1	GCGGTAAT	ATTACCGC	5	0.41123	Berger et al., Cell 2008
Hoxb8	GCGGTAAT	ATTACCGC	5	0.405	Berger et al., Cell 2008
Hmx1	CGGTAATT	AATTACCG	6	0.42698	Berger et al., Cell 2008
Pou3f4	CGGTAATT	AATTACCG	6	0.41027	Berger et al., Cell 2008
Vax2	CGGTAATT	AATTACCG	6	0.45129	Berger et al., Cell 2008
Alx3	CGGTAATT	AATTACCG	6	0.46765	Berger et al., Cell 2008
Dlx4	CGGTAATT	AATTACCG	6	0.46271	Berger et al., Cell 2008
Hoxc4	CGGTAATT	AATTACCG	6	0.40343	Berger et al., Cell 2008
Lhx2	CGGTAATT	AATTACCG	6	0.45439	Berger et al., Cell 2008
Lbx2	CGGTAATT	AATTACCG	6	0.4194	Berger et al., Cell 2008
Hlxb9	CGGTAATT	AATTACCG	6	0.46629	Berger et al., Cell 2008
Ipf1	CGGTAATT	AATTACCG	6	0.45639	Berger et al., Cell 2008
Dlx2	CGGTAATT	AATTACCG	6	0.46928	Berger et al., Cell 2008
Pou3f2	CGGTAATT	AATTACCG	6	0.41466	Berger et al., Cell 2008
Pou3f1	CGGTAATT	AATTACCG	6	0.41406	Berger et al., Cell 2008
Lhx3	CGGTAATT	AATTACCG	6	0.45318	Berger et al., Cell 2008
Gbx2	CGGTAATT	AATTACCG	6	0.47299	Berger et al., Cell 2008
Evx2	CGGTAATT	AATTACCG	6	0.45605	Berger et al., Cell 2008
Cdx2	CGGTAATT	AATTACCG	6	0.42007	Berger et al., Cell 2008
Hoxc12	CGGTAATT	AATTACCG	6	0.40283	Berger et al., Cell 2008
Prrx2	CGGTAATT	AATTACCG	6	0.47481	Berger et al., Cell 2008
Hoxb3	CGGTAATT	AATTACCG	6	0.45591	Berger et al., Cell 2008
Bsx	CGGTAATT	AATTACCG	6	0.45926	Berger et al., Cell 2008
Nkx1-2	CGGTAATT	AATTACCG	6	0.4641	Berger et al., Cell 2008
Hoxd1	CGGTAATT	AATTACCG	6	0.44257	Berger et al., Cell 2008
Vsx1	CGGTAATT	AATTACCG	6	0.47252	Berger et al., Cell 2008
Uncx4.1	CGGTAATT	AATTACCG	6	0.46316	Berger et al., Cell 2008
Hoxb4	CGGTAATT	AATTACCG	6	0.45124	Berger et al., Cell 2008
Barhl2	CGGTAATT	AATTACCG	6	0.42719	Berger et al., Cell 2008
Pou6f1	CGGTAATT	AATTACCG	6	0.41178	Berger et al., Cell 2008
Phox2b	CGGTAATT	AATTACCG	6	0.47027	Berger et al., Cell 2008
Barx2	CGGTAATT	AATTACCG	6	0.46025	Berger et al., Cell 2008
Arx	CGGTAATT	AATTACCG	6	0.45995	Berger et al., Cell 2008
Dlx3	CGGTAATT	AATTACCG	6	0.47157	Berger et al., Cell 2008
Msx2	CGGTAATT	AATTACCG	6	0.47492	Berger et al., Cell 2008
Hmx3	CGGTAATT	AATTACCG	6	0.40914	Berger et al., Cell 2008
Pou1f1	CGGTAATT	AATTACCG	6	0.40861	Berger et al., Cell 2008
Evx1	CGGTAATT	AATTACCG	6	0.45214	Berger et al., Cell 2008
En2	CGGTAATT	AATTACCG	6	0.46738	Berger et al., Cell 2008
Hoxa7	CGGTAATT	AATTACCG	6	0.45344	Berger et al., Cell 2008
Barhl1	CGGTAATT	AATTACCG	6	0.44773	Berger et al., Cell 2008
En1	CGGTAATT	AATTACCG	6	0.4557	Berger et al., Cell 2008
Hoxd8	CGGTAATT	AATTACCG	6	0.45011	Berger et al., Cell 2008
Isl2	CGGTAATT	AATTACCG	6	0.41764	Berger et al., Cell 2008
Msx3	CGGTAATT	AATTACCG	6	0.47538	Berger et al., Cell 2008
Prop1	CGGTAATT	AATTACCG	6	0.45984	Berger et al., Cell 2008
Hoxa2	CGGTAATT	AATTACCG	6	0.44447	Berger et al., Cell 2008
Lhx9	CGGTAATT	AATTACCG	6	0.44805	Berger et al., Cell 2008
Hoxd12	CGGTAATT	AATTACCG	6	0.40829	Berger et al., Cell 2008
Pou2f3	CGGTAATT	AATTACCG	6	0.4277	Berger et al., Cell 2008
Barx1	CGGTAATT	AATTACCG	6	0.4776	Berger et al., Cell 2008
Hoxa6	CGGTAATT	AATTACCG	6	0.45836	Berger et al., Cell 2008
Lhx8	CGGTAATT	AATTACCG	6	0.44971	Berger et al., Cell 2008
Alx4	CGGTAATT	AATTACCG	6	0.46206	Berger et al., Cell 2008
Lmx1a	CGGTAATT	AATTACCG	6	0.40383	Berger et al., Cell 2008
Hoxa5	CGGTAATT	AATTACCG	6	0.43013	Berger et al., Cell 2008
Pou2f2	CGGTAATT	AATTACCG	6	0.4184	Berger et al., Cell 2008
Hoxa4	CGGTAATT	AATTACCG	6	0.45236	Berger et al., Cell 2008
Hoxc9	CGGTAATT	AATTACCG	6	0.41778	Berger et al., Cell 2008
Nkx6-1	CGGTAATT	AATTACCG	6	0.42409	Berger et al., Cell 2008
Emx2	CGGTAATT	AATTACCG	6	0.4532	Berger et al., Cell 2008
Dlx1	CGGTAATT	AATTACCG	6	0.46064	Berger et al., Cell 2008
Gbx1	CGGTAATT	AATTACCG	6	0.47428	Berger et al., Cell 2008
Hoxb7	CGGTAATT	AATTACCG	6	0.4201	Berger et al., Cell 2008
Hoxb9	CGGTAATT	AATTACCG	6	0.41283	Berger et al., Cell 2008
Cart1	CGGTAATT	AATTACCG	6	0.45671	Berger et al., Cell 2008
Lhx5	CGGTAATT	AATTACCG	6	0.46318	Berger et al., Cell 2008
Hoxa9	CGGTAATT	AATTACCG	6	0.41247	Berger et al., Cell 2008
Hoxb5	CGGTAATT	AATTACCG	6	0.46184	Berger et al., Cell 2008
Vax1	CGGTAATT	AATTACCG	6	0.45491	Berger et al., Cell 2008
Hoxa10	CGGTAATT	AATTACCG	6	0.40142	Berger et al., Cell 2008
Dbx2	CGGTAATT	AATTACCG	6	0.45405	Berger et al., Cell 2008
Nkx1-1	CGGTAATT	AATTACCG	6	0.4734	Berger et al., Cell 2008
Phox2a	CGGTAATT	AATTACCG	6	0.4644	Berger et al., Cell 2008
Dlx5	CGGTAATT	AATTACCG	6	0.47658	Berger et al., Cell 2008
Meox1	CGGTAATT	AATTACCG	6	0.44565	Berger et al., Cell 2008
Msx1	CGGTAATT	AATTACCG	6	0.47262	Berger et al., Cell 2008
Otp	CGGTAATT	AATTACCG	6	0.45676	Berger et al., Cell 2008
Nkx6-3	CGGTAATT	AATTACCG	6	0.42358	Berger et al., Cell 2008
Cdx1	CGGTAATT	AATTACCG	6	0.44487	Berger et al., Cell 2008
Hoxd3	CGGTAATT	AATTACCG	6	0.45353	Berger et al., Cell 2008
Hoxc8	CGGTAATT	AATTACCG	6	0.448	Berger et al., Cell 2008
Isx	CGGTAATT	AATTACCG	6	0.47659	Berger et al., Cell 2008
Hoxc10	CGGTAATT	AATTACCG	6	0.43127	Berger et al., Cell 2008
Pax4	CGGTAATT	AATTACCG	6	0.40298	Berger et al., Cell 2008
Pax7	CGGTAATT	AATTACCG	6	0.4508	Berger et al., Cell 2008
Esx1	CGGTAATT	AATTACCG	6	0.45582	Berger et al., Cell 2008
Hoxc5	CGGTAATT	AATTACCG	6	0.43855	Berger et al., Cell 2008
Rax	CGGTAATT	AATTACCG	6	0.47226	Berger et al., Cell 2008
Pou2f1	CGGTAATT	AATTACCG	6	0.43249	Berger et al., Cell 2008
Lhx6	CGGTAATT	AATTACCG	6	0.43736	Berger et al., Cell 2008
Shox2	CGGTAATT	AATTACCG	6	0.45764	Berger et al., Cell 2008
Hoxb6	CGGTAATT	AATTACCG	6	0.41882	Berger et al., Cell 2008
Hoxc6	CGGTAATT	AATTACCG	6	0.41436	Berger et al., Cell 2008
Lhx4	CGGTAATT	AATTACCG	6	0.45474	Berger et al., Cell 2008
Lhx1	CGGTAATT	AATTACCG	6	0.46197	Berger et al., Cell 2008
Hoxb8	CGGTAATT	AATTACCG	6	0.44064	Berger et al., Cell 2008
Hoxa1	CGGTAATT	AATTACCG	6	0.43757	Berger et al., Cell 2008
Prrx1	CGGTAATT	AATTACCG	6	0.46831	Berger et al., Cell 2008
Vax2	GGTAATTT	AAATTACC	7	0.43424	Berger et al., Cell 2008
Alx3	GGTAATTT	AAATTACC	7	0.42814	Berger et al., Cell 2008
Dlx4	GGTAATTT	AAATTACC	7	0.44304	Berger et al., Cell 2008
Hoxc4	GGTAATTT	AAATTACC	7	0.4037	Berger et al., Cell 2008
Hoxd10	GGTAATTT	AAATTACC	7	0.41567	Berger et al., Cell 2008
Hlxb9	GGTAATTT	AAATTACC	7	0.41225	Berger et al., Cell 2008
Ipf1	GGTAATTT	AAATTACC	7	0.41395	Berger et al., Cell 2008
Dlx2	GGTAATTT	AAATTACC	7	0.43743	Berger et al., Cell 2008
Pou3f2	GGTAATTT	AAATTACC	7	0.41283	Berger et al., Cell 2008
Lhx3	GGTAATTT	AAATTACC	7	0.4137	Berger et al., Cell 2008
Gbx2	GGTAATTT	AAATTACC	7	0.43071	Berger et al., Cell 2008
Evx2	GGTAATTT	AAATTACC	7	0.41519	Berger et al., Cell 2008
Cdx2	GGTAATTT	AAATTACC	7	0.43305	Berger et al., Cell 2008
Prrx2	GGTAATTT	AAATTACC	7	0.43295	Berger et al., Cell 2008
Hoxb3	GGTAATTT	AAATTACC	7	0.42684	Berger et al., Cell 2008
Bsx	GGTAATTT	AAATTACC	7	0.40118	Berger et al., Cell 2008
Nkx1-2	GGTAATTT	AAATTACC	7	0.40328	Berger et al., Cell 2008
Hoxd1	GGTAATTT	AAATTACC	7	0.44061	Berger et al., Cell 2008
Vsx1	GGTAATTT	AAATTACC	7	0.42514	Berger et al., Cell 2008
Uncx4.1	GGTAATTT	AAATTACC	7	0.42673	Berger et al., Cell 2008
Hoxb4	GGTAATTT	AAATTACC	7	0.40239	Berger et al., Cell 2008
Phox2b	GGTAATTT	AAATTACC	7	0.44955	Berger et al., Cell 2008
Arx	GGTAATTT	AAATTACC	7	0.42915	Berger et al., Cell 2008
Dlx3	GGTAATTT	AAATTACC	7	0.44138	Berger et al., Cell 2008
Msx2	GGTAATTT	AAATTACC	7	0.43542	Berger et al., Cell 2008
Evx1	GGTAATTT	AAATTACC	7	0.41313	Berger et al., Cell 2008
En2	GGTAATTT	AAATTACC	7	0.43605	Berger et al., Cell 2008
Hoxa7	GGTAATTT	AAATTACC	7	0.40903	Berger et al., Cell 2008
Hoxd8	GGTAATTT	AAATTACC	7	0.40876	Berger et al., Cell 2008
Msx3	GGTAATTT	AAATTACC	7	0.44138	Berger et al., Cell 2008
Hoxa2	GGTAATTT	AAATTACC	7	0.45205	Berger et al., Cell 2008
Hoxd12	GGTAATTT	AAATTACC	7	0.41226	Berger et al., Cell 2008
Pou2f3	GGTAATTT	AAATTACC	7	0.42504	Berger et al., Cell 2008
Barx1	GGTAATTT	AAATTACC	7	0.40497	Berger et al., Cell 2008
Hoxa6	GGTAATTT	AAATTACC	7	0.42867	Berger et al., Cell 2008
Lhx8	GGTAATTT	AAATTACC	7	0.40735	Berger et al., Cell 2008
Alx4	GGTAATTT	AAATTACC	7	0.42571	Berger et al., Cell 2008
Lmx1a	GGTAATTT	AAATTACC	7	0.41129	Berger et al., Cell 2008
Hoxa5	GGTAATTT	AAATTACC	7	0.43126	Berger et al., Cell 2008
Pou2f2	GGTAATTT	AAATTACC	7	0.41855	Berger et al., Cell 2008
Nkx6-1	GGTAATTT	AAATTACC	7	0.41823	Berger et al., Cell 2008
Emx2	GGTAATTT	AAATTACC	7	0.41991	Berger et al., Cell 2008
Dlx1	GGTAATTT	AAATTACC	7	0.43733	Berger et al., Cell 2008
Gbx1	GGTAATTT	AAATTACC	7	0.43776	Berger et al., Cell 2008
Lhx5	GGTAATTT	AAATTACC	7	0.41769	Berger et al., Cell 2008
Hoxa9	GGTAATTT	AAATTACC	7	0.40089	Berger et al., Cell 2008
Hoxb5	GGTAATTT	AAATTACC	7	0.40435	Berger et al., Cell 2008
Vax1	GGTAATTT	AAATTACC	7	0.43565	Berger et al., Cell 2008
Dbx2	GGTAATTT	AAATTACC	7	0.41631	Berger et al., Cell 2008
Phox2a	GGTAATTT	AAATTACC	7	0.45145	Berger et al., Cell 2008
Dlx5	GGTAATTT	AAATTACC	7	0.4608	Berger et al., Cell 2008
Meox1	GGTAATTT	AAATTACC	7	0.42289	Berger et al., Cell 2008
Msx1	GGTAATTT	AAATTACC	7	0.42335	Berger et al., Cell 2008
Otp	GGTAATTT	AAATTACC	7	0.41055	Berger et al., Cell 2008
Nkx6-3	GGTAATTT	AAATTACC	7	0.41413	Berger et al., Cell 2008
Cdx1	GGTAATTT	AAATTACC	7	0.43448	Berger et al., Cell 2008
Hoxd3	GGTAATTT	AAATTACC	7	0.42932	Berger et al., Cell 2008
Isx	GGTAATTT	AAATTACC	7	0.44613	Berger et al., Cell 2008
Hoxc10	GGTAATTT	AAATTACC	7	0.42466	Berger et al., Cell 2008
Pax4	GGTAATTT	AAATTACC	7	0.40879	Berger et al., Cell 2008
Pax7	GGTAATTT	AAATTACC	7	0.42943	Berger et al., Cell 2008
Esx1	GGTAATTT	AAATTACC	7	0.41	Berger et al., Cell 2008
Rax	GGTAATTT	AAATTACC	7	0.43263	Berger et al., Cell 2008
Pou2f1	GGTAATTT	AAATTACC	7	0.42876	Berger et al., Cell 2008
Shox2	GGTAATTT	AAATTACC	7	0.43059	Berger et al., Cell 2008
Hoxb6	GGTAATTT	AAATTACC	7	0.41112	Berger et al., Cell 2008
Lhx4	GGTAATTT	AAATTACC	7	0.42279	Berger et al., Cell 2008
Lhx1	GGTAATTT	AAATTACC	7	0.41019	Berger et al., Cell 2008
Hoxb8	GGTAATTT	AAATTACC	7	0.42281	Berger et al., Cell 2008
Prrx1	GGTAATTT	AAATTACC	7	0.44133	Berger et al., Cell 2008
Dlx4	GTAATTTT	AAAATTAC	8	0.42946	Berger et al., Cell 2008
Dlx2	GTAATTTT	AAAATTAC	8	0.40956	Berger et al., Cell 2008
Phox2b	GTAATTTT	AAAATTAC	8	0.40503	Berger et al., Cell 2008
Arx	GTAATTTT	AAAATTAC	8	0.40038	Berger et al., Cell 2008
Dlx3	GTAATTTT	AAAATTAC	8	0.41716	Berger et al., Cell 2008
Dlx1	GTAATTTT	AAAATTAC	8	0.42479	Berger et al., Cell 2008
Gbx1	GTAATTTT	AAAATTAC	8	0.40156	Berger et al., Cell 2008
Dlx5	GTAATTTT	AAAATTAC	8	0.42495	Berger et al., Cell 2008
Shox2	GTAATTTT	AAAATTAC	8	0.40139	Berger et al., Cell 2008
Pou3f4	TAATTTTT	AAAAATTA	9	0.43378	Berger et al., Cell 2008
Alx3	TAATTTTT	AAAAATTA	9	0.45011	Berger et al., Cell 2008
Dlx4	TAATTTTT	AAAAATTA	9	0.42783	Berger et al., Cell 2008
Hoxd11	TAATTTTT	AAAAATTA	9	0.40327	Berger et al., Cell 2008
Hoxd10	TAATTTTT	AAAAATTA	9	0.40466	Berger et al., Cell 2008
Hlxb9	TAATTTTT	AAAAATTA	9	0.40067	Berger et al., Cell 2008
Ipf1	TAATTTTT	AAAAATTA	9	0.40132	Berger et al., Cell 2008
Dlx2	TAATTTTT	AAAAATTA	9	0.41752	Berger et al., Cell 2008
Pou3f2	TAATTTTT	AAAAATTA	9	0.44767	Berger et al., Cell 2008
Pou3f1	TAATTTTT	AAAAATTA	9	0.42712	Berger et al., Cell 2008
Lhx3	TAATTTTT	AAAAATTA	9	0.41935	Berger et al., Cell 2008
Prrx2	TAATTTTT	AAAAATTA	9	0.42231	Berger et al., Cell 2008
Vsx1	TAATTTTT	AAAAATTA	9	0.43037	Berger et al., Cell 2008
Uncx4.1	TAATTTTT	AAAAATTA	9	0.42852	Berger et al., Cell 2008
Pou6f1	TAATTTTT	AAAAATTA	9	0.43156	Berger et al., Cell 2008
Phox2b	TAATTTTT	AAAAATTA	9	0.44007	Berger et al., Cell 2008
Arx	TAATTTTT	AAAAATTA	9	0.4375	Berger et al., Cell 2008
Dlx3	TAATTTTT	AAAAATTA	9	0.41975	Berger et al., Cell 2008
Msx2	TAATTTTT	AAAAATTA	9	0.40779	Berger et al., Cell 2008
Pou1f1	TAATTTTT	AAAAATTA	9	0.45369	Berger et al., Cell 2008
En2	TAATTTTT	AAAAATTA	9	0.40159	Berger et al., Cell 2008
En1	TAATTTTT	AAAAATTA	9	0.40626	Berger et al., Cell 2008
Hoxd8	TAATTTTT	AAAAATTA	9	0.40427	Berger et al., Cell 2008
Msx3	TAATTTTT	AAAAATTA	9	0.41612	Berger et al., Cell 2008
Hoxd12	TAATTTTT	AAAAATTA	9	0.41149	Berger et al., Cell 2008
Pou2f3	TAATTTTT	AAAAATTA	9	0.41607	Berger et al., Cell 2008
Alx4	TAATTTTT	AAAAATTA	9	0.4333	Berger et al., Cell 2008
Lmx1a	TAATTTTT	AAAAATTA	9	0.4065	Berger et al., Cell 2008
Pou2f2	TAATTTTT	AAAAATTA	9	0.43365	Berger et al., Cell 2008
Dlx1	TAATTTTT	AAAAATTA	9	0.4316	Berger et al., Cell 2008
Gbx1	TAATTTTT	AAAAATTA	9	0.42689	Berger et al., Cell 2008
Cart1	TAATTTTT	AAAAATTA	9	0.41173	Berger et al., Cell 2008
Lhx5	TAATTTTT	AAAAATTA	9	0.40943	Berger et al., Cell 2008
Hoxa9	TAATTTTT	AAAAATTA	9	0.41594	Berger et al., Cell 2008
Phox2a	TAATTTTT	AAAAATTA	9	0.42935	Berger et al., Cell 2008
Pax6	TAATTTTT	AAAAATTA	9	0.41556	Berger et al., Cell 2008
Dlx5	TAATTTTT	AAAAATTA	9	0.40835	Berger et al., Cell 2008
Msx1	TAATTTTT	AAAAATTA	9	0.43347	Berger et al., Cell 2008
Otp	TAATTTTT	AAAAATTA	9	0.40169	Berger et al., Cell 2008
Isx	TAATTTTT	AAAAATTA	9	0.43014	Berger et al., Cell 2008
Hoxa11	TAATTTTT	AAAAATTA	9	0.42871	Berger et al., Cell 2008
Pax4	TAATTTTT	AAAAATTA	9	0.40582	Berger et al., Cell 2008
Pax7	TAATTTTT	AAAAATTA	9	0.44107	Berger et al., Cell 2008
Esx1	TAATTTTT	AAAAATTA	9	0.43642	Berger et al., Cell 2008
Rax	TAATTTTT	AAAAATTA	9	0.43878	Berger et al., Cell 2008
Pou2f1	TAATTTTT	AAAAATTA	9	0.43507	Berger et al., Cell 2008
Lhx6	TAATTTTT	AAAAATTA	9	0.40766	Berger et al., Cell 2008
Shox2	TAATTTTT	AAAAATTA	9	0.42036	Berger et al., Cell 2008
Lhx1	TAATTTTT	AAAAATTA	9	0.41312	Berger et al., Cell 2008
Prrx1	TAATTTTT	AAAAATTA	9	0.42903	Berger et al., Cell 2008
Hoxa3	CGGTAATT	AATTACCG	6	0.447256	Badis et al., Science 2009
Hoxa3	GGTAATTT	AAATTACC	7	0.415186	Badis et al., Science 2009
Mafk	GTAATTTT	AAAATTAC	8	0.417455	Badis et al., Science 2009
Mafk	TAATTTTT	AAAAATTA	9	0.436652	Badis et al., Science 2009
Elf3	TAATTTTT	AAAAATTA	9	0.41671	Wei et al., EMBO J 2010
Mutant Sequence Results
Gene Match	K-mer	Reverse Complement	Position	Enrichment Score	Publication
Irf6	CGGTACCG	CGGTACCG	6	0.407503	Badis et al., Science 2009
Mybl1	GTACCGTT	AACGGTAC	8	0.448183	Badis et al., Science 2009
Myb	GTACCGTT	AACGGTAC	8	0.454556	Badis et al., Science 2009
Gm5454	CGGTACCG	CGGTACCG	6	0.40588	Wei et al., EMBO J 2010
Etv1	CGGTACCG	CGGTACCG	6	0.40007	Wei et al., EMBO J 2010
Elk3	CGGTACCG	CGGTACCG	6	0.40773	Wei et al., EMBO J 2010
Spdef	CGGTACCG	CGGTACCG	6	0.40129	Wei et al., EMBO J 2010

## Sheet: Site S5 WT versus MUTANT
S3 Table. UNIPROBE analysis of engineered mutations in mouse R2 sequence
WT Sequence Results
Gene Match	K-mer	Reverse Complement	Position	Enrichment Score	Publication
Six2	ATATATCG	CGATATAT	0	0.4259	Berger et al., Cell 2008
Six1	ATATATCG	CGATATAT	0	0.41043	Berger et al., Cell 2008
Rhox11	ATATATCG	CGATATAT	0	0.40893	Berger et al., Cell 2008
Six3	ATATATCG	CGATATAT	0	0.43669	Berger et al., Cell 2008
Six2	TATATCGC	GCGATATA	1	0.40919	Berger et al., Cell 2008
Six1	TATATCGC	GCGATATA	1	0.41128	Berger et al., Cell 2008
Six3	TATATCGC	GCGATATA	1	0.4379	Berger et al., Cell 2008
Six2	ATATCGCA	TGCGATAT	2	0.41671	Berger et al., Cell 2008
Six1	ATATCGCA	TGCGATAT	2	0.40562	Berger et al., Cell 2008
Nkx2-3	TCGCACTT	AAGTGCGA	5	0.40808	Berger et al., Cell 2008
Nkx2-5	TCGCACTT	AAGTGCGA	5	0.41275	Berger et al., Cell 2008
Hmx1	CGCACTTA	TAAGTGCG	6	0.43124	Berger et al., Cell 2008
Nkx2-4	CGCACTTA	TAAGTGCG	6	0.43568	Berger et al., Cell 2008
Nkx2-9	CGCACTTA	TAAGTGCG	6	0.46675	Berger et al., Cell 2008
Nkx2-6	CGCACTTA	TAAGTGCG	6	0.47894	Berger et al., Cell 2008
Hmx2	CGCACTTA	TAAGTGCG	6	0.42047	Berger et al., Cell 2008
Hmx3	CGCACTTA	TAAGTGCG	6	0.42013	Berger et al., Cell 2008
Titf1	CGCACTTA	TAAGTGCG	6	0.42541	Berger et al., Cell 2008
Nkx2-3	CGCACTTA	TAAGTGCG	6	0.48113	Berger et al., Cell 2008
Bapx1	CGCACTTA	TAAGTGCG	6	0.48315	Berger et al., Cell 2008
Nkx2-2	CGCACTTA	TAAGTGCG	6	0.46119	Berger et al., Cell 2008
Nkx2-5	CGCACTTA	TAAGTGCG	6	0.47643	Berger et al., Cell 2008
Hmx1	GCACTTAA	TTAAGTGC	7	0.48916	Berger et al., Cell 2008
Nkx2-4	GCACTTAA	TTAAGTGC	7	0.48126	Berger et al., Cell 2008
Nkx2-9	GCACTTAA	TTAAGTGC	7	0.48946	Berger et al., Cell 2008
Barhl2	GCACTTAA	TTAAGTGC	7	0.40251	Berger et al., Cell 2008
Nkx2-6	GCACTTAA	TTAAGTGC	7	0.49372	Berger et al., Cell 2008
Barx2	GCACTTAA	TTAAGTGC	7	0.43614	Berger et al., Cell 2008
Hmx2	GCACTTAA	TTAAGTGC	7	0.48714	Berger et al., Cell 2008
Hmx3	GCACTTAA	TTAAGTGC	7	0.48219	Berger et al., Cell 2008
Titf1	GCACTTAA	TTAAGTGC	7	0.47492	Berger et al., Cell 2008
Barhl1	GCACTTAA	TTAAGTGC	7	0.42413	Berger et al., Cell 2008
Isl2	GCACTTAA	TTAAGTGC	7	0.47189	Berger et al., Cell 2008
Hoxd12	GCACTTAA	TTAAGTGC	7	0.40398	Berger et al., Cell 2008
Barx1	GCACTTAA	TTAAGTGC	7	0.40199	Berger et al., Cell 2008
Nkx2-3	GCACTTAA	TTAAGTGC	7	0.48745	Berger et al., Cell 2008
Bapx1	GCACTTAA	TTAAGTGC	7	0.49619	Berger et al., Cell 2008
Nkx2-2	GCACTTAA	TTAAGTGC	7	0.48569	Berger et al., Cell 2008
Nkx2-5	GCACTTAA	TTAAGTGC	7	0.48912	Berger et al., Cell 2008
Hmx1	CACTTAAA	TTTAAGTG	8	0.48201	Berger et al., Cell 2008
Nkx2-4	CACTTAAA	TTTAAGTG	8	0.4805	Berger et al., Cell 2008
Nkx2-9	CACTTAAA	TTTAAGTG	8	0.48573	Berger et al., Cell 2008
Barhl2	CACTTAAA	TTTAAGTG	8	0.40898	Berger et al., Cell 2008
Nkx2-6	CACTTAAA	TTTAAGTG	8	0.49357	Berger et al., Cell 2008
Hmx2	CACTTAAA	TTTAAGTG	8	0.48326	Berger et al., Cell 2008
Hmx3	CACTTAAA	TTTAAGTG	8	0.4791	Berger et al., Cell 2008
Titf1	CACTTAAA	TTTAAGTG	8	0.48011	Berger et al., Cell 2008
Barhl1	CACTTAAA	TTTAAGTG	8	0.42207	Berger et al., Cell 2008
Isl2	CACTTAAA	TTTAAGTG	8	0.44651	Berger et al., Cell 2008
Nkx2-3	CACTTAAA	TTTAAGTG	8	0.49113	Berger et al., Cell 2008
Bapx1	CACTTAAA	TTTAAGTG	8	0.495	Berger et al., Cell 2008
Nkx2-2	CACTTAAA	TTTAAGTG	8	0.47918	Berger et al., Cell 2008
Nkx2-5	CACTTAAA	TTTAAGTG	8	0.47906	Berger et al., Cell 2008
Hmx1	ACTTAAAT	ATTTAAGT	9	0.43534	Berger et al., Cell 2008
Nkx2-4	ACTTAAAT	ATTTAAGT	9	0.41061	Berger et al., Cell 2008
Nkx2-9	ACTTAAAT	ATTTAAGT	9	0.4152	Berger et al., Cell 2008
Nkx2-6	ACTTAAAT	ATTTAAGT	9	0.44892	Berger et al., Cell 2008
Hmx2	ACTTAAAT	ATTTAAGT	9	0.45686	Berger et al., Cell 2008
Hmx3	ACTTAAAT	ATTTAAGT	9	0.44696	Berger et al., Cell 2008
Titf1	ACTTAAAT	ATTTAAGT	9	0.41971	Berger et al., Cell 2008
Nkx2-3	ACTTAAAT	ATTTAAGT	9	0.44156	Berger et al., Cell 2008
Bapx1	ACTTAAAT	ATTTAAGT	9	0.46813	Berger et al., Cell 2008
Nkx2-2	ACTTAAAT	ATTTAAGT	9	0.43539	Berger et al., Cell 2008
Nkx2-5	ACTTAAAT	ATTTAAGT	9	0.41561	Berger et al., Cell 2008
Hmx1	CTTAAATG	CATTTAAG	10	0.41112	Berger et al., Cell 2008
Barhl2	CTTAAATG	CATTTAAG	10	0.44887	Berger et al., Cell 2008
Hmx2	CTTAAATG	CATTTAAG	10	0.42838	Berger et al., Cell 2008
Hmx3	CTTAAATG	CATTTAAG	10	0.41892	Berger et al., Cell 2008
Barhl1	CTTAAATG	CATTTAAG	10	0.44705	Berger et al., Cell 2008
Hmx1	TTAAATGA	TCATTTAA	11	0.40243	Berger et al., Cell 2008
Vax2	TTAAATGA	TCATTTAA	11	0.42666	Berger et al., Cell 2008
Hoxc4	TTAAATGA	TCATTTAA	11	0.43173	Berger et al., Cell 2008
Pou4f3	TTAAATGA	TCATTTAA	11	0.41675	Berger et al., Cell 2008
Hoxd10	TTAAATGA	TCATTTAA	11	0.41172	Berger et al., Cell 2008
Hoxb13	TTAAATGA	TCATTTAA	11	0.41056	Berger et al., Cell 2008
Nkx1-2	TTAAATGA	TCATTTAA	11	0.40295	Berger et al., Cell 2008
Hoxb4	TTAAATGA	TCATTTAA	11	0.42662	Berger et al., Cell 2008
Barhl2	TTAAATGA	TCATTTAA	11	0.43119	Berger et al., Cell 2008
Pou6f1	TTAAATGA	TCATTTAA	11	0.43389	Berger et al., Cell 2008
Hmx2	TTAAATGA	TCATTTAA	11	0.41841	Berger et al., Cell 2008
Hmx3	TTAAATGA	TCATTTAA	11	0.40541	Berger et al., Cell 2008
Hoxa7	TTAAATGA	TCATTTAA	11	0.42407	Berger et al., Cell 2008
Barhl1	TTAAATGA	TCATTTAA	11	0.45113	Berger et al., Cell 2008
Hoxc13	TTAAATGA	TCATTTAA	11	0.40322	Berger et al., Cell 2008
Nkx6-1	TTAAATGA	TCATTTAA	11	0.43222	Berger et al., Cell 2008
Emx2	TTAAATGA	TCATTTAA	11	0.41655	Berger et al., Cell 2008
Lhx5	TTAAATGA	TCATTTAA	11	0.40091	Berger et al., Cell 2008
Vax1	TTAAATGA	TCATTTAA	11	0.44334	Berger et al., Cell 2008
Dbx2	TTAAATGA	TCATTTAA	11	0.41592	Berger et al., Cell 2008
Meox1	TTAAATGA	TCATTTAA	11	0.40656	Berger et al., Cell 2008
Nkx6-3	TTAAATGA	TCATTTAA	11	0.42468	Berger et al., Cell 2008
Hoxd3	TTAAATGA	TCATTTAA	11	0.4067	Berger et al., Cell 2008
Pou2f1	TTAAATGA	TCATTTAA	11	0.40272	Berger et al., Cell 2008
Lhx1	TTAAATGA	TCATTTAA	11	0.40278	Berger et al., Cell 2008
Pou4f3	TAAATGAA	TTCATTTA	12	0.40979	Berger et al., Cell 2008
Pou3f4	AAATGAAT	ATTCATTT	13	0.41038	Berger et al., Cell 2008
Pou4f3	AAATGAAT	ATTCATTT	13	0.42	Berger et al., Cell 2008
Pou3f1	AAATGAAT	ATTCATTT	13	0.40913	Berger et al., Cell 2008
Pou2f2	AAATGAAT	ATTCATTT	13	0.40163	Berger et al., Cell 2008
Pou3f3	AAATGAAT	ATTCATTT	13	0.40605	Berger et al., Cell 2008
Pou2f1	AAATGAAT	ATTCATTT	13	0.40688	Berger et al., Cell 2008
Pou3f4	AATGAATT	AATTCATT	14	0.44687	Berger et al., Cell 2008
Hoxc4	AATGAATT	AATTCATT	14	0.41567	Berger et al., Cell 2008
Pou4f3	AATGAATT	AATTCATT	14	0.46236	Berger et al., Cell 2008
Pou3f2	AATGAATT	AATTCATT	14	0.43482	Berger et al., Cell 2008
Pou3f1	AATGAATT	AATTCATT	14	0.45482	Berger et al., Cell 2008
Lhx3	AATGAATT	AATTCATT	14	0.4432	Berger et al., Cell 2008
Uncx4.1	AATGAATT	AATTCATT	14	0.43871	Berger et al., Cell 2008
Hoxb4	AATGAATT	AATTCATT	14	0.42222	Berger et al., Cell 2008
Pou6f1	AATGAATT	AATTCATT	14	0.40889	Berger et al., Cell 2008
Arx	AATGAATT	AATTCATT	14	0.40351	Berger et al., Cell 2008
Pou1f1	AATGAATT	AATTCATT	14	0.44038	Berger et al., Cell 2008
Pou2f3	AATGAATT	AATTCATT	14	0.41908	Berger et al., Cell 2008
Lmx1a	AATGAATT	AATTCATT	14	0.41664	Berger et al., Cell 2008
Pou2f2	AATGAATT	AATTCATT	14	0.42419	Berger et al., Cell 2008
Pou3f3	AATGAATT	AATTCATT	14	0.43546	Berger et al., Cell 2008
Lhx5	AATGAATT	AATTCATT	14	0.4302	Berger et al., Cell 2008
Dbx2	AATGAATT	AATTCATT	14	0.421	Berger et al., Cell 2008
Pou2f1	AATGAATT	AATTCATT	14	0.43531	Berger et al., Cell 2008
Lhx4	AATGAATT	AATTCATT	14	0.40705	Berger et al., Cell 2008
Lhx1	AATGAATT	AATTCATT	14	0.43329	Berger et al., Cell 2008
Prrx1	AATGAATT	AATTCATT	14	0.4092	Berger et al., Cell 2008
Six6	ATATATCG	CGATATAT	0	0.428385	Badis et al., Science 2009
Tbp	ATATATCG	CGATATAT	0	0.432236	Badis et al., Science 2009
Six6	TATATCGC	GCGATATA	1	0.418212	Badis et al., Science 2009
Six6	ATATCGCA	TGCGATAT	2	0.408775	Badis et al., Science 2009
Gata6	ATATCGCA	TGCGATAT	2	0.416916	Badis et al., Science 2009
Eomes	TATCGCAC	GTGCGATA	3	0.427671	Badis et al., Science 2009
Gata6	TATCGCAC	GTGCGATA	3	0.405718	Badis et al., Science 2009
Eomes	TCGCACTT	AAGTGCGA	5	0.468761	Badis et al., Science 2009
Nkx3-1	CGCACTTA	TAAGTGCG	6	0.47757	Badis et al., Science 2009
Nkx3-1	GCACTTAA	TTAAGTGC	7	0.492026	Badis et al., Science 2009
Nkx3-1	CACTTAAA	TTTAAGTG	8	0.492561	Badis et al., Science 2009
Nkx3-1	ACTTAAAT	ATTTAAGT	9	0.460733	Badis et al., Science 2009
Tbp	ACTTAAAT	ATTTAAGT	9	0.431608	Badis et al., Science 2009
Tbp	TTAAATGA	TCATTTAA	11	0.415312	Badis et al., Science 2009
Hbp1	TTAAATGA	TCATTTAA	11	0.432139	Badis et al., Science 2009
Hoxa3	TTAAATGA	TCATTTAA	11	0.407929	Badis et al., Science 2009
Hbp1	TAAATGAA	TTCATTTA	12	0.455026	Badis et al., Science 2009
Sox17	AAATGAAT	ATTCATTT	13	0.404087	Badis et al., Science 2009
Sox8	AAATGAAT	ATTCATTT	13	0.42953	Badis et al., Science 2009
Hbp1	AAATGAAT	ATTCATTT	13	0.470592	Badis et al., Science 2009
Sox14	AATGAATT	AATTCATT	14	0.433662	Badis et al., Science 2009
Bbx	AATGAATT	AATTCATT	14	0.400237	Badis et al., Science 2009
Sox17	AATGAATT	AATTCATT	14	0.46215	Badis et al., Science 2009
Sox7	AATGAATT	AATTCATT	14	0.42489	Badis et al., Science 2009
Sox8	AATGAATT	AATTCATT	14	0.470132	Badis et al., Science 2009
Hbp1	AATGAATT	AATTCATT	14	0.477343	Badis et al., Science 2009
Sox18	AATGAATT	AATTCATT	14	0.43532	Badis et al., Science 2009
Sox1	AATGAATT	AATTCATT	14	0.450812	Badis et al., Science 2009
Sox21	AATGAATT	AATTCATT	14	0.432825	Badis et al., Science 2009
Sox15	AATGAATT	AATTCATT	14	0.424531	Badis et al., Science 2009
Mutant Sequence Results
Gene Match	K-mer	Reverse Complement	Position	Enrichment Score	Publication
Six2	ATATATCG	CGATATAT	0	0.4259	Berger et al., Cell 2008
Six1	ATATATCG	CGATATAT	0	0.41043	Berger et al., Cell 2008
Rhox11	ATATATCG	CGATATAT	0	0.40893	Berger et al., Cell 2008
Six3	ATATATCG	CGATATAT	0	0.43669	Berger et al., Cell 2008
Six2	TATATCGC	GCGATATA	1	0.40919	Berger et al., Cell 2008
Six1	TATATCGC	GCGATATA	1	0.41128	Berger et al., Cell 2008
Six3	TATATCGC	GCGATATA	1	0.4379	Berger et al., Cell 2008
Six2	ATATCGCA	TGCGATAT	2	0.41671	Berger et al., Cell 2008
Six1	ATATCGCA	TGCGATAT	2	0.40562	Berger et al., Cell 2008
Six6	ATATATCG	CGATATAT	0	0.428385	Badis et al., Science 2009
Tbp	ATATATCG	CGATATAT	0	0.432236	Badis et al., Science 2009
Six6	TATATCGC	GCGATATA	1	0.418212	Badis et al., Science 2009
Six6	ATATCGCA	TGCGATAT	2	0.408775	Badis et al., Science 2009
Gata6	ATATCGCA	TGCGATAT	2	0.416916	Badis et al., Science 2009
Eomes	TATCGCAC	GTGCGATA	3	0.427671	Badis et al., Science 2009
Gata6	TATCGCAC	GTGCGATA	3	0.405718	Badis et al., Science 2009
Eomes	ATCGCACC	GGTGCGAT	4	0.450007	Badis et al., Science 2009
Myb	AACTGAAT	ATTCAGTT	13	0.400388	Badis et al., Science 2009

## Sheet: Site S6 WT versus MUTANT
S3 Table. UNIPROBE analysis of engineered mutations in mouse R2 sequence
WT Sequence Results
Gene Match	K-mer	Reverse Complement	Position	Enrichment Score	Publication
Hmx1	GAGTAATT	AATTACTC	2	0.42016	Berger et al., Cell 2008
Vax2	GAGTAATT	AATTACTC	2	0.45933	Berger et al., Cell 2008
Alx3	GAGTAATT	AATTACTC	2	0.46017	Berger et al., Cell 2008
Dlx4	GAGTAATT	AATTACTC	2	0.4785	Berger et al., Cell 2008
Hoxc4	GAGTAATT	AATTACTC	2	0.45442	Berger et al., Cell 2008
Lhx2	GAGTAATT	AATTACTC	2	0.44712	Berger et al., Cell 2008
Rhox6	GAGTAATT	AATTACTC	2	0.41587	Berger et al., Cell 2008
Lbx2	GAGTAATT	AATTACTC	2	0.42139	Berger et al., Cell 2008
Hlxb9	GAGTAATT	AATTACTC	2	0.46339	Berger et al., Cell 2008
Ipf1	GAGTAATT	AATTACTC	2	0.45598	Berger et al., Cell 2008
Dlx2	GAGTAATT	AATTACTC	2	0.47444	Berger et al., Cell 2008
Gsh2	GAGTAATT	AATTACTC	2	0.42452	Berger et al., Cell 2008
Pou3f2	GAGTAATT	AATTACTC	2	0.40719	Berger et al., Cell 2008
Lhx3	GAGTAATT	AATTACTC	2	0.45534	Berger et al., Cell 2008
Gbx2	GAGTAATT	AATTACTC	2	0.45997	Berger et al., Cell 2008
Evx2	GAGTAATT	AATTACTC	2	0.43163	Berger et al., Cell 2008
Cdx2	GAGTAATT	AATTACTC	2	0.44893	Berger et al., Cell 2008
Prrx2	GAGTAATT	AATTACTC	2	0.46522	Berger et al., Cell 2008
Hoxb3	GAGTAATT	AATTACTC	2	0.45298	Berger et al., Cell 2008
Bsx	GAGTAATT	AATTACTC	2	0.45135	Berger et al., Cell 2008
Nkx1-2	GAGTAATT	AATTACTC	2	0.45239	Berger et al., Cell 2008
Hoxd1	GAGTAATT	AATTACTC	2	0.44841	Berger et al., Cell 2008
Vsx1	GAGTAATT	AATTACTC	2	0.46235	Berger et al., Cell 2008
Uncx4.1	GAGTAATT	AATTACTC	2	0.45737	Berger et al., Cell 2008
Hoxb4	GAGTAATT	AATTACTC	2	0.44766	Berger et al., Cell 2008
Barhl2	GAGTAATT	AATTACTC	2	0.42264	Berger et al., Cell 2008
Phox2b	GAGTAATT	AATTACTC	2	0.45309	Berger et al., Cell 2008
Barx2	GAGTAATT	AATTACTC	2	0.44322	Berger et al., Cell 2008
Arx	GAGTAATT	AATTACTC	2	0.46261	Berger et al., Cell 2008
Dlx3	GAGTAATT	AATTACTC	2	0.47546	Berger et al., Cell 2008
Msx2	GAGTAATT	AATTACTC	2	0.47893	Berger et al., Cell 2008
Hmx3	GAGTAATT	AATTACTC	2	0.41223	Berger et al., Cell 2008
Evx1	GAGTAATT	AATTACTC	2	0.44899	Berger et al., Cell 2008
En2	GAGTAATT	AATTACTC	2	0.47036	Berger et al., Cell 2008
Hoxa7	GAGTAATT	AATTACTC	2	0.45678	Berger et al., Cell 2008
Barhl1	GAGTAATT	AATTACTC	2	0.42057	Berger et al., Cell 2008
En1	GAGTAATT	AATTACTC	2	0.47161	Berger et al., Cell 2008
Hoxd8	GAGTAATT	AATTACTC	2	0.43864	Berger et al., Cell 2008
Lmx1b	GAGTAATT	AATTACTC	2	0.41775	Berger et al., Cell 2008
Isl2	GAGTAATT	AATTACTC	2	0.41006	Berger et al., Cell 2008
Msx3	GAGTAATT	AATTACTC	2	0.47549	Berger et al., Cell 2008
Prop1	GAGTAATT	AATTACTC	2	0.44422	Berger et al., Cell 2008
Hoxa2	GAGTAATT	AATTACTC	2	0.466	Berger et al., Cell 2008
Lhx9	GAGTAATT	AATTACTC	2	0.45523	Berger et al., Cell 2008
Og2x	GAGTAATT	AATTACTC	2	0.4195	Berger et al., Cell 2008
Barx1	GAGTAATT	AATTACTC	2	0.4443	Berger et al., Cell 2008
Hoxa6	GAGTAATT	AATTACTC	2	0.45923	Berger et al., Cell 2008
Lhx8	GAGTAATT	AATTACTC	2	0.43703	Berger et al., Cell 2008
Alx4	GAGTAATT	AATTACTC	2	0.45906	Berger et al., Cell 2008
Lmx1a	GAGTAATT	AATTACTC	2	0.44984	Berger et al., Cell 2008
Hoxa5	GAGTAATT	AATTACTC	2	0.45058	Berger et al., Cell 2008
Hoxa4	GAGTAATT	AATTACTC	2	0.44159	Berger et al., Cell 2008
Hoxc9	GAGTAATT	AATTACTC	2	0.43638	Berger et al., Cell 2008
Nkx6-1	GAGTAATT	AATTACTC	2	0.45056	Berger et al., Cell 2008
Emx2	GAGTAATT	AATTACTC	2	0.45793	Berger et al., Cell 2008
Dlx1	GAGTAATT	AATTACTC	2	0.4699	Berger et al., Cell 2008
Gbx1	GAGTAATT	AATTACTC	2	0.46488	Berger et al., Cell 2008
Hoxb7	GAGTAATT	AATTACTC	2	0.45243	Berger et al., Cell 2008
Hoxb9	GAGTAATT	AATTACTC	2	0.42512	Berger et al., Cell 2008
Cart1	GAGTAATT	AATTACTC	2	0.45623	Berger et al., Cell 2008
Lhx5	GAGTAATT	AATTACTC	2	0.46023	Berger et al., Cell 2008
Hoxa9	GAGTAATT	AATTACTC	2	0.43573	Berger et al., Cell 2008
Hoxb5	GAGTAATT	AATTACTC	2	0.43078	Berger et al., Cell 2008
Vax1	GAGTAATT	AATTACTC	2	0.46967	Berger et al., Cell 2008
Hoxa10	GAGTAATT	AATTACTC	2	0.40222	Berger et al., Cell 2008
Dbx2	GAGTAATT	AATTACTC	2	0.4368	Berger et al., Cell 2008
Nkx1-1	GAGTAATT	AATTACTC	2	0.45442	Berger et al., Cell 2008
Phox2a	GAGTAATT	AATTACTC	2	0.45075	Berger et al., Cell 2008
Dlx5	GAGTAATT	AATTACTC	2	0.47791	Berger et al., Cell 2008
Meox1	GAGTAATT	AATTACTC	2	0.45628	Berger et al., Cell 2008
Msx1	GAGTAATT	AATTACTC	2	0.47562	Berger et al., Cell 2008
Otp	GAGTAATT	AATTACTC	2	0.45869	Berger et al., Cell 2008
Nkx6-3	GAGTAATT	AATTACTC	2	0.44604	Berger et al., Cell 2008
Cdx1	GAGTAATT	AATTACTC	2	0.44886	Berger et al., Cell 2008
Hoxd3	GAGTAATT	AATTACTC	2	0.45219	Berger et al., Cell 2008
Hoxc8	GAGTAATT	AATTACTC	2	0.44481	Berger et al., Cell 2008
Isx	GAGTAATT	AATTACTC	2	0.45725	Berger et al., Cell 2008
Hoxc10	GAGTAATT	AATTACTC	2	0.41445	Berger et al., Cell 2008
Hoxa11	GAGTAATT	AATTACTC	2	0.40559	Berger et al., Cell 2008
Pax4	GAGTAATT	AATTACTC	2	0.41807	Berger et al., Cell 2008
Pax7	GAGTAATT	AATTACTC	2	0.44562	Berger et al., Cell 2008
Esx1	GAGTAATT	AATTACTC	2	0.45811	Berger et al., Cell 2008
Hoxc5	GAGTAATT	AATTACTC	2	0.44798	Berger et al., Cell 2008
Rax	GAGTAATT	AATTACTC	2	0.46045	Berger et al., Cell 2008
Lhx6	GAGTAATT	AATTACTC	2	0.43387	Berger et al., Cell 2008
Shox2	GAGTAATT	AATTACTC	2	0.45957	Berger et al., Cell 2008
Hoxc6	GAGTAATT	AATTACTC	2	0.44825	Berger et al., Cell 2008
Lhx4	GAGTAATT	AATTACTC	2	0.45342	Berger et al., Cell 2008
Lhx1	GAGTAATT	AATTACTC	2	0.46115	Berger et al., Cell 2008
Hoxb8	GAGTAATT	AATTACTC	2	0.42456	Berger et al., Cell 2008
Hoxa1	GAGTAATT	AATTACTC	2	0.42818	Berger et al., Cell 2008
Prrx1	GAGTAATT	AATTACTC	2	0.47242	Berger et al., Cell 2008
Hmx1	AGTAATTA	TAATTACT	3	0.46562	Berger et al., Cell 2008
Pou3f4	AGTAATTA	TAATTACT	3	0.48353	Berger et al., Cell 2008
Vax2	AGTAATTA	TAATTACT	3	0.49215	Berger et al., Cell 2008
Alx3	AGTAATTA	TAATTACT	3	0.49083	Berger et al., Cell 2008
Dlx4	AGTAATTA	TAATTACT	3	0.49433	Berger et al., Cell 2008
Gsc	AGTAATTA	TAATTACT	3	0.44374	Berger et al., Cell 2008
Hoxc4	AGTAATTA	TAATTACT	3	0.48614	Berger et al., Cell 2008
Lhx2	AGTAATTA	TAATTACT	3	0.49058	Berger et al., Cell 2008
Rhox6	AGTAATTA	TAATTACT	3	0.48596	Berger et al., Cell 2008
Hoxd11	AGTAATTA	TAATTACT	3	0.45666	Berger et al., Cell 2008
Pou4f3	AGTAATTA	TAATTACT	3	0.47664	Berger et al., Cell 2008
Lbx2	AGTAATTA	TAATTACT	3	0.47408	Berger et al., Cell 2008
Hoxd10	AGTAATTA	TAATTACT	3	0.45475	Berger et al., Cell 2008
Hlxb9	AGTAATTA	TAATTACT	3	0.49652	Berger et al., Cell 2008
Ipf1	AGTAATTA	TAATTACT	3	0.49315	Berger et al., Cell 2008
Dlx2	AGTAATTA	TAATTACT	3	0.49411	Berger et al., Cell 2008
Gsh2	AGTAATTA	TAATTACT	3	0.4911	Berger et al., Cell 2008
Pou3f2	AGTAATTA	TAATTACT	3	0.48594	Berger et al., Cell 2008
Pou3f1	AGTAATTA	TAATTACT	3	0.48051	Berger et al., Cell 2008
Lhx3	AGTAATTA	TAATTACT	3	0.49316	Berger et al., Cell 2008
Gbx2	AGTAATTA	TAATTACT	3	0.49352	Berger et al., Cell 2008
Evx2	AGTAATTA	TAATTACT	3	0.49314	Berger et al., Cell 2008
Cdx2	AGTAATTA	TAATTACT	3	0.47598	Berger et al., Cell 2008
Hoxc12	AGTAATTA	TAATTACT	3	0.44718	Berger et al., Cell 2008
Prrx2	AGTAATTA	TAATTACT	3	0.49436	Berger et al., Cell 2008
Hoxb3	AGTAATTA	TAATTACT	3	0.49098	Berger et al., Cell 2008
Bsx	AGTAATTA	TAATTACT	3	0.48899	Berger et al., Cell 2008
Nkx1-2	AGTAATTA	TAATTACT	3	0.49266	Berger et al., Cell 2008
Hoxd1	AGTAATTA	TAATTACT	3	0.49582	Berger et al., Cell 2008
Vsx1	AGTAATTA	TAATTACT	3	0.49161	Berger et al., Cell 2008
Uncx4.1	AGTAATTA	TAATTACT	3	0.49145	Berger et al., Cell 2008
Hoxb4	AGTAATTA	TAATTACT	3	0.49096	Berger et al., Cell 2008
Barhl2	AGTAATTA	TAATTACT	3	0.48011	Berger et al., Cell 2008
Pou6f1	AGTAATTA	TAATTACT	3	0.48096	Berger et al., Cell 2008
Phox2b	AGTAATTA	TAATTACT	3	0.48073	Berger et al., Cell 2008
Barx2	AGTAATTA	TAATTACT	3	0.49318	Berger et al., Cell 2008
Arx	AGTAATTA	TAATTACT	3	0.49145	Berger et al., Cell 2008
Dlx3	AGTAATTA	TAATTACT	3	0.49485	Berger et al., Cell 2008
Hmx2	AGTAATTA	TAATTACT	3	0.41292	Berger et al., Cell 2008
Msx2	AGTAATTA	TAATTACT	3	0.49081	Berger et al., Cell 2008
Hmx3	AGTAATTA	TAATTACT	3	0.44829	Berger et al., Cell 2008
Pou1f1	AGTAATTA	TAATTACT	3	0.4805	Berger et al., Cell 2008
Evx1	AGTAATTA	TAATTACT	3	0.49564	Berger et al., Cell 2008
En2	AGTAATTA	TAATTACT	3	0.4937	Berger et al., Cell 2008
Hoxa7	AGTAATTA	TAATTACT	3	0.48875	Berger et al., Cell 2008
Barhl1	AGTAATTA	TAATTACT	3	0.47406	Berger et al., Cell 2008
En1	AGTAATTA	TAATTACT	3	0.49426	Berger et al., Cell 2008
Hoxd8	AGTAATTA	TAATTACT	3	0.48855	Berger et al., Cell 2008
Lmx1b	AGTAATTA	TAATTACT	3	0.48415	Berger et al., Cell 2008
Isl2	AGTAATTA	TAATTACT	3	0.47061	Berger et al., Cell 2008
Msx3	AGTAATTA	TAATTACT	3	0.49277	Berger et al., Cell 2008
Prop1	AGTAATTA	TAATTACT	3	0.48999	Berger et al., Cell 2008
Hoxc13	AGTAATTA	TAATTACT	3	0.41525	Berger et al., Cell 2008
Hoxa2	AGTAATTA	TAATTACT	3	0.4976	Berger et al., Cell 2008
Lhx9	AGTAATTA	TAATTACT	3	0.48935	Berger et al., Cell 2008
Hoxd12	AGTAATTA	TAATTACT	3	0.47506	Berger et al., Cell 2008
Og2x	AGTAATTA	TAATTACT	3	0.48333	Berger et al., Cell 2008
Pou2f3	AGTAATTA	TAATTACT	3	0.47664	Berger et al., Cell 2008
Barx1	AGTAATTA	TAATTACT	3	0.4893	Berger et al., Cell 2008
Hoxa6	AGTAATTA	TAATTACT	3	0.49609	Berger et al., Cell 2008
Hoxa13	AGTAATTA	TAATTACT	3	0.40012	Berger et al., Cell 2008
Lhx8	AGTAATTA	TAATTACT	3	0.48713	Berger et al., Cell 2008
Alx4	AGTAATTA	TAATTACT	3	0.49018	Berger et al., Cell 2008
Lmx1a	AGTAATTA	TAATTACT	3	0.49044	Berger et al., Cell 2008
Hoxa5	AGTAATTA	TAATTACT	3	0.49563	Berger et al., Cell 2008
Pou2f2	AGTAATTA	TAATTACT	3	0.47467	Berger et al., Cell 2008
Hoxa4	AGTAATTA	TAATTACT	3	0.49322	Berger et al., Cell 2008
Hoxc9	AGTAATTA	TAATTACT	3	0.47851	Berger et al., Cell 2008
Nkx6-1	AGTAATTA	TAATTACT	3	0.49187	Berger et al., Cell 2008
Emx2	AGTAATTA	TAATTACT	3	0.49538	Berger et al., Cell 2008
Dlx1	AGTAATTA	TAATTACT	3	0.49094	Berger et al., Cell 2008
Gbx1	AGTAATTA	TAATTACT	3	0.49376	Berger et al., Cell 2008
Hoxb7	AGTAATTA	TAATTACT	3	0.49176	Berger et al., Cell 2008
Hoxb9	AGTAATTA	TAATTACT	3	0.48519	Berger et al., Cell 2008
Cart1	AGTAATTA	TAATTACT	3	0.48856	Berger et al., Cell 2008
Pou3f3	AGTAATTA	TAATTACT	3	0.43359	Berger et al., Cell 2008
Lhx5	AGTAATTA	TAATTACT	3	0.49366	Berger et al., Cell 2008
Hoxa9	AGTAATTA	TAATTACT	3	0.47953	Berger et al., Cell 2008
Hoxb5	AGTAATTA	TAATTACT	3	0.4935	Berger et al., Cell 2008
Vax1	AGTAATTA	TAATTACT	3	0.49529	Berger et al., Cell 2008
Hoxa10	AGTAATTA	TAATTACT	3	0.46582	Berger et al., Cell 2008
Dbx2	AGTAATTA	TAATTACT	3	0.48764	Berger et al., Cell 2008
Nkx1-1	AGTAATTA	TAATTACT	3	0.49404	Berger et al., Cell 2008
Phox2a	AGTAATTA	TAATTACT	3	0.4843	Berger et al., Cell 2008
Pax6	AGTAATTA	TAATTACT	3	0.43802	Berger et al., Cell 2008
Hlx1	AGTAATTA	TAATTACT	3	0.46533	Berger et al., Cell 2008
Bapx1	AGTAATTA	TAATTACT	3	0.43378	Berger et al., Cell 2008
Dlx5	AGTAATTA	TAATTACT	3	0.49433	Berger et al., Cell 2008
Meox1	AGTAATTA	TAATTACT	3	0.49452	Berger et al., Cell 2008
Msx1	AGTAATTA	TAATTACT	3	0.49165	Berger et al., Cell 2008
Hoxc11	AGTAATTA	TAATTACT	3	0.45875	Berger et al., Cell 2008
Otp	AGTAATTA	TAATTACT	3	0.49187	Berger et al., Cell 2008
Nkx6-3	AGTAATTA	TAATTACT	3	0.49228	Berger et al., Cell 2008
Cdx1	AGTAATTA	TAATTACT	3	0.4851	Berger et al., Cell 2008
Hoxd3	AGTAATTA	TAATTACT	3	0.4938	Berger et al., Cell 2008
Hoxc8	AGTAATTA	TAATTACT	3	0.4918	Berger et al., Cell 2008
Isx	AGTAATTA	TAATTACT	3	0.48757	Berger et al., Cell 2008
Hoxc10	AGTAATTA	TAATTACT	3	0.47697	Berger et al., Cell 2008
Hoxa11	AGTAATTA	TAATTACT	3	0.45224	Berger et al., Cell 2008
Pax4	AGTAATTA	TAATTACT	3	0.48338	Berger et al., Cell 2008
Pax7	AGTAATTA	TAATTACT	3	0.47691	Berger et al., Cell 2008
Esx1	AGTAATTA	TAATTACT	3	0.49301	Berger et al., Cell 2008
Hoxc5	AGTAATTA	TAATTACT	3	0.48844	Berger et al., Cell 2008
Rax	AGTAATTA	TAATTACT	3	0.49133	Berger et al., Cell 2008
Pou2f1	AGTAATTA	TAATTACT	3	0.47813	Berger et al., Cell 2008
Dbx1	AGTAATTA	TAATTACT	3	0.40081	Berger et al., Cell 2008
Lhx6	AGTAATTA	TAATTACT	3	0.484	Berger et al., Cell 2008
Shox2	AGTAATTA	TAATTACT	3	0.49073	Berger et al., Cell 2008
Hoxb6	AGTAATTA	TAATTACT	3	0.48088	Berger et al., Cell 2008
Hoxc6	AGTAATTA	TAATTACT	3	0.48827	Berger et al., Cell 2008
Lhx4	AGTAATTA	TAATTACT	3	0.49277	Berger et al., Cell 2008
Lhx1	AGTAATTA	TAATTACT	3	0.49574	Berger et al., Cell 2008
Hoxb8	AGTAATTA	TAATTACT	3	0.48397	Berger et al., Cell 2008
Hoxa1	AGTAATTA	TAATTACT	3	0.49581	Berger et al., Cell 2008
Prrx1	AGTAATTA	TAATTACT	3	0.49466	Berger et al., Cell 2008
Hmx1	GTAATTAA	TTAATTAC	4	0.46825	Berger et al., Cell 2008
Pou3f4	GTAATTAA	TTAATTAC	4	0.48501	Berger et al., Cell 2008
Vax2	GTAATTAA	TTAATTAC	4	0.49349	Berger et al., Cell 2008
Alx3	GTAATTAA	TTAATTAC	4	0.49201	Berger et al., Cell 2008
Dlx4	GTAATTAA	TTAATTAC	4	0.49285	Berger et al., Cell 2008
Gsc	GTAATTAA	TTAATTAC	4	0.43286	Berger et al., Cell 2008
Hoxc4	GTAATTAA	TTAATTAC	4	0.48725	Berger et al., Cell 2008
Lhx2	GTAATTAA	TTAATTAC	4	0.49297	Berger et al., Cell 2008
Rhox6	GTAATTAA	TTAATTAC	4	0.48847	Berger et al., Cell 2008
Hoxd11	GTAATTAA	TTAATTAC	4	0.45795	Berger et al., Cell 2008
Pou4f3	GTAATTAA	TTAATTAC	4	0.48311	Berger et al., Cell 2008
Lbx2	GTAATTAA	TTAATTAC	4	0.48193	Berger et al., Cell 2008
Hoxd10	GTAATTAA	TTAATTAC	4	0.4657	Berger et al., Cell 2008
Hlxb9	GTAATTAA	TTAATTAC	4	0.4943	Berger et al., Cell 2008
Ipf1	GTAATTAA	TTAATTAC	4	0.49023	Berger et al., Cell 2008
Dlx2	GTAATTAA	TTAATTAC	4	0.49432	Berger et al., Cell 2008
Gsh2	GTAATTAA	TTAATTAC	4	0.49312	Berger et al., Cell 2008
Pou3f2	GTAATTAA	TTAATTAC	4	0.4868	Berger et al., Cell 2008
Pou3f1	GTAATTAA	TTAATTAC	4	0.48287	Berger et al., Cell 2008
Lhx3	GTAATTAA	TTAATTAC	4	0.49549	Berger et al., Cell 2008
Gbx2	GTAATTAA	TTAATTAC	4	0.48355	Berger et al., Cell 2008
Evx2	GTAATTAA	TTAATTAC	4	0.48672	Berger et al., Cell 2008
Cdx2	GTAATTAA	TTAATTAC	4	0.47933	Berger et al., Cell 2008
Hoxb13	GTAATTAA	TTAATTAC	4	0.43912	Berger et al., Cell 2008
Hoxc12	GTAATTAA	TTAATTAC	4	0.46943	Berger et al., Cell 2008
Prrx2	GTAATTAA	TTAATTAC	4	0.49187	Berger et al., Cell 2008
Hoxb3	GTAATTAA	TTAATTAC	4	0.4918	Berger et al., Cell 2008
Bsx	GTAATTAA	TTAATTAC	4	0.48793	Berger et al., Cell 2008
Nkx1-2	GTAATTAA	TTAATTAC	4	0.48539	Berger et al., Cell 2008
Hoxd1	GTAATTAA	TTAATTAC	4	0.49173	Berger et al., Cell 2008
Vsx1	GTAATTAA	TTAATTAC	4	0.49384	Berger et al., Cell 2008
Uncx4.1	GTAATTAA	TTAATTAC	4	0.49368	Berger et al., Cell 2008
Hoxb4	GTAATTAA	TTAATTAC	4	0.49193	Berger et al., Cell 2008
Barhl2	GTAATTAA	TTAATTAC	4	0.45852	Berger et al., Cell 2008
Pou6f1	GTAATTAA	TTAATTAC	4	0.48206	Berger et al., Cell 2008
Phox2b	GTAATTAA	TTAATTAC	4	0.48021	Berger et al., Cell 2008
Barx2	GTAATTAA	TTAATTAC	4	0.48858	Berger et al., Cell 2008
Arx	GTAATTAA	TTAATTAC	4	0.49409	Berger et al., Cell 2008
Dlx3	GTAATTAA	TTAATTAC	4	0.4943	Berger et al., Cell 2008
Hmx2	GTAATTAA	TTAATTAC	4	0.42884	Berger et al., Cell 2008
Msx2	GTAATTAA	TTAATTAC	4	0.48684	Berger et al., Cell 2008
Hmx3	GTAATTAA	TTAATTAC	4	0.4647	Berger et al., Cell 2008
Pou1f1	GTAATTAA	TTAATTAC	4	0.48213	Berger et al., Cell 2008
Evx1	GTAATTAA	TTAATTAC	4	0.49397	Berger et al., Cell 2008
En2	GTAATTAA	TTAATTAC	4	0.49362	Berger et al., Cell 2008
Hoxa7	GTAATTAA	TTAATTAC	4	0.48929	Berger et al., Cell 2008
Barhl1	GTAATTAA	TTAATTAC	4	0.45993	Berger et al., Cell 2008
En1	GTAATTAA	TTAATTAC	4	0.48921	Berger et al., Cell 2008
Hoxd8	GTAATTAA	TTAATTAC	4	0.48847	Berger et al., Cell 2008
Lmx1b	GTAATTAA	TTAATTAC	4	0.4954	Berger et al., Cell 2008
Isl2	GTAATTAA	TTAATTAC	4	0.46737	Berger et al., Cell 2008
Msx3	GTAATTAA	TTAATTAC	4	0.49153	Berger et al., Cell 2008
Prop1	GTAATTAA	TTAATTAC	4	0.49054	Berger et al., Cell 2008
Hoxc13	GTAATTAA	TTAATTAC	4	0.44717	Berger et al., Cell 2008
Hoxa2	GTAATTAA	TTAATTAC	4	0.49526	Berger et al., Cell 2008
Lhx9	GTAATTAA	TTAATTAC	4	0.49177	Berger et al., Cell 2008
Hoxd12	GTAATTAA	TTAATTAC	4	0.48655	Berger et al., Cell 2008
Og2x	GTAATTAA	TTAATTAC	4	0.48618	Berger et al., Cell 2008
Pou2f3	GTAATTAA	TTAATTAC	4	0.47617	Berger et al., Cell 2008
Hoxd13	GTAATTAA	TTAATTAC	4	0.40992	Berger et al., Cell 2008
Barx1	GTAATTAA	TTAATTAC	4	0.47831	Berger et al., Cell 2008
Hoxa6	GTAATTAA	TTAATTAC	4	0.49541	Berger et al., Cell 2008
Hoxa13	GTAATTAA	TTAATTAC	4	0.4435	Berger et al., Cell 2008
Lhx8	GTAATTAA	TTAATTAC	4	0.48443	Berger et al., Cell 2008
Alx4	GTAATTAA	TTAATTAC	4	0.49459	Berger et al., Cell 2008
Lmx1a	GTAATTAA	TTAATTAC	4	0.4954	Berger et al., Cell 2008
Hoxa5	GTAATTAA	TTAATTAC	4	0.49452	Berger et al., Cell 2008
Pou2f2	GTAATTAA	TTAATTAC	4	0.48066	Berger et al., Cell 2008
Hoxa4	GTAATTAA	TTAATTAC	4	0.49312	Berger et al., Cell 2008
Hoxc9	GTAATTAA	TTAATTAC	4	0.47771	Berger et al., Cell 2008
Nkx6-1	GTAATTAA	TTAATTAC	4	0.4956	Berger et al., Cell 2008
Emx2	GTAATTAA	TTAATTAC	4	0.49321	Berger et al., Cell 2008
Dlx1	GTAATTAA	TTAATTAC	4	0.49405	Berger et al., Cell 2008
Gbx1	GTAATTAA	TTAATTAC	4	0.48955	Berger et al., Cell 2008
Hoxb7	GTAATTAA	TTAATTAC	4	0.49088	Berger et al., Cell 2008
Hoxb9	GTAATTAA	TTAATTAC	4	0.49022	Berger et al., Cell 2008
Cart1	GTAATTAA	TTAATTAC	4	0.49053	Berger et al., Cell 2008
Pou3f3	GTAATTAA	TTAATTAC	4	0.42556	Berger et al., Cell 2008
Lhx5	GTAATTAA	TTAATTAC	4	0.49687	Berger et al., Cell 2008
Hoxa9	GTAATTAA	TTAATTAC	4	0.48621	Berger et al., Cell 2008
Hoxb5	GTAATTAA	TTAATTAC	4	0.49349	Berger et al., Cell 2008
Vax1	GTAATTAA	TTAATTAC	4	0.49575	Berger et al., Cell 2008
Hoxa10	GTAATTAA	TTAATTAC	4	0.48329	Berger et al., Cell 2008
Dbx2	GTAATTAA	TTAATTAC	4	0.48852	Berger et al., Cell 2008
Nkx1-1	GTAATTAA	TTAATTAC	4	0.48928	Berger et al., Cell 2008
Phox2a	GTAATTAA	TTAATTAC	4	0.4868	Berger et al., Cell 2008
Pax6	GTAATTAA	TTAATTAC	4	0.43302	Berger et al., Cell 2008
Hlx1	GTAATTAA	TTAATTAC	4	0.47003	Berger et al., Cell 2008
Bapx1	GTAATTAA	TTAATTAC	4	0.43837	Berger et al., Cell 2008
Otx1	GTAATTAA	TTAATTAC	4	0.40602	Berger et al., Cell 2008
Dlx5	GTAATTAA	TTAATTAC	4	0.49079	Berger et al., Cell 2008
Meox1	GTAATTAA	TTAATTAC	4	0.49413	Berger et al., Cell 2008
Msx1	GTAATTAA	TTAATTAC	4	0.48885	Berger et al., Cell 2008
Hoxc11	GTAATTAA	TTAATTAC	4	0.48028	Berger et al., Cell 2008
Otp	GTAATTAA	TTAATTAC	4	0.49227	Berger et al., Cell 2008
Nkx6-3	GTAATTAA	TTAATTAC	4	0.49625	Berger et al., Cell 2008
Cdx1	GTAATTAA	TTAATTAC	4	0.48821	Berger et al., Cell 2008
Hoxd3	GTAATTAA	TTAATTAC	4	0.49407	Berger et al., Cell 2008
Hoxc8	GTAATTAA	TTAATTAC	4	0.49364	Berger et al., Cell 2008
Isx	GTAATTAA	TTAATTAC	4	0.48666	Berger et al., Cell 2008
Tlx2	GTAATTAA	TTAATTAC	4	0.4139	Berger et al., Cell 2008
Hoxc10	GTAATTAA	TTAATTAC	4	0.48022	Berger et al., Cell 2008
Hoxa11	GTAATTAA	TTAATTAC	4	0.47052	Berger et al., Cell 2008
Pax4	GTAATTAA	TTAATTAC	4	0.48246	Berger et al., Cell 2008
Pax7	GTAATTAA	TTAATTAC	4	0.47505	Berger et al., Cell 2008
Esx1	GTAATTAA	TTAATTAC	4	0.49419	Berger et al., Cell 2008
Hoxc5	GTAATTAA	TTAATTAC	4	0.49208	Berger et al., Cell 2008
Rax	GTAATTAA	TTAATTAC	4	0.49165	Berger et al., Cell 2008
Pou2f1	GTAATTAA	TTAATTAC	4	0.47982	Berger et al., Cell 2008
Lhx6	GTAATTAA	TTAATTAC	4	0.48585	Berger et al., Cell 2008
Shox2	GTAATTAA	TTAATTAC	4	0.48872	Berger et al., Cell 2008
Hoxb6	GTAATTAA	TTAATTAC	4	0.4676	Berger et al., Cell 2008
Hoxc6	GTAATTAA	TTAATTAC	4	0.48799	Berger et al., Cell 2008
Lhx4	GTAATTAA	TTAATTAC	4	0.49153	Berger et al., Cell 2008
Lhx1	GTAATTAA	TTAATTAC	4	0.49643	Berger et al., Cell 2008
Hoxb8	GTAATTAA	TTAATTAC	4	0.48708	Berger et al., Cell 2008
Hoxa1	GTAATTAA	TTAATTAC	4	0.49486	Berger et al., Cell 2008
Prrx1	GTAATTAA	TTAATTAC	4	0.49369	Berger et al., Cell 2008
Hmx1	TAATTAAA	TTTAATTA	5	0.46083	Berger et al., Cell 2008
Pou3f4	TAATTAAA	TTTAATTA	5	0.4943	Berger et al., Cell 2008
Vax2	TAATTAAA	TTTAATTA	5	0.49067	Berger et al., Cell 2008
Alx3	TAATTAAA	TTTAATTA	5	0.49467	Berger et al., Cell 2008
Dlx4	TAATTAAA	TTTAATTA	5	0.49246	Berger et al., Cell 2008
Hoxc4	TAATTAAA	TTTAATTA	5	0.48624	Berger et al., Cell 2008
Lhx2	TAATTAAA	TTTAATTA	5	0.49524	Berger et al., Cell 2008
Rhox6	TAATTAAA	TTTAATTA	5	0.48982	Berger et al., Cell 2008
Hoxd11	TAATTAAA	TTTAATTA	5	0.46553	Berger et al., Cell 2008
Pou4f3	TAATTAAA	TTTAATTA	5	0.49282	Berger et al., Cell 2008
Lbx2	TAATTAAA	TTTAATTA	5	0.48983	Berger et al., Cell 2008
Hoxd10	TAATTAAA	TTTAATTA	5	0.47391	Berger et al., Cell 2008
Hlxb9	TAATTAAA	TTTAATTA	5	0.48911	Berger et al., Cell 2008
Ipf1	TAATTAAA	TTTAATTA	5	0.48085	Berger et al., Cell 2008
Dlx2	TAATTAAA	TTTAATTA	5	0.4933	Berger et al., Cell 2008
Gsh2	TAATTAAA	TTTAATTA	5	0.48844	Berger et al., Cell 2008
Pou3f2	TAATTAAA	TTTAATTA	5	0.49328	Berger et al., Cell 2008
Pou3f1	TAATTAAA	TTTAATTA	5	0.49153	Berger et al., Cell 2008
Lhx3	TAATTAAA	TTTAATTA	5	0.49855	Berger et al., Cell 2008
Gbx2	TAATTAAA	TTTAATTA	5	0.47435	Berger et al., Cell 2008
Evx2	TAATTAAA	TTTAATTA	5	0.47245	Berger et al., Cell 2008
Cdx2	TAATTAAA	TTTAATTA	5	0.46747	Berger et al., Cell 2008
Hoxb13	TAATTAAA	TTTAATTA	5	0.4734	Berger et al., Cell 2008
Hoxc12	TAATTAAA	TTTAATTA	5	0.47978	Berger et al., Cell 2008
Prrx2	TAATTAAA	TTTAATTA	5	0.49395	Berger et al., Cell 2008
Hoxb3	TAATTAAA	TTTAATTA	5	0.48542	Berger et al., Cell 2008
Bsx	TAATTAAA	TTTAATTA	5	0.47657	Berger et al., Cell 2008
Nkx1-2	TAATTAAA	TTTAATTA	5	0.48472	Berger et al., Cell 2008
Hoxd1	TAATTAAA	TTTAATTA	5	0.48601	Berger et al., Cell 2008
Vsx1	TAATTAAA	TTTAATTA	5	0.49678	Berger et al., Cell 2008
Uncx4.1	TAATTAAA	TTTAATTA	5	0.49582	Berger et al., Cell 2008
Hoxb4	TAATTAAA	TTTAATTA	5	0.49199	Berger et al., Cell 2008
Barhl2	TAATTAAA	TTTAATTA	5	0.4602	Berger et al., Cell 2008
Pou6f1	TAATTAAA	TTTAATTA	5	0.48398	Berger et al., Cell 2008
Phox2b	TAATTAAA	TTTAATTA	5	0.48224	Berger et al., Cell 2008
Barx2	TAATTAAA	TTTAATTA	5	0.48114	Berger et al., Cell 2008
Arx	TAATTAAA	TTTAATTA	5	0.49586	Berger et al., Cell 2008
Dlx3	TAATTAAA	TTTAATTA	5	0.49356	Berger et al., Cell 2008
Hmx2	TAATTAAA	TTTAATTA	5	0.43277	Berger et al., Cell 2008
Msx2	TAATTAAA	TTTAATTA	5	0.48158	Berger et al., Cell 2008
Hmx3	TAATTAAA	TTTAATTA	5	0.46174	Berger et al., Cell 2008
Pou1f1	TAATTAAA	TTTAATTA	5	0.49375	Berger et al., Cell 2008
Evx1	TAATTAAA	TTTAATTA	5	0.48888	Berger et al., Cell 2008
En2	TAATTAAA	TTTAATTA	5	0.492	Berger et al., Cell 2008
Hoxa7	TAATTAAA	TTTAATTA	5	0.48465	Berger et al., Cell 2008
Barhl1	TAATTAAA	TTTAATTA	5	0.44595	Berger et al., Cell 2008
En1	TAATTAAA	TTTAATTA	5	0.48517	Berger et al., Cell 2008
Hoxd8	TAATTAAA	TTTAATTA	5	0.47098	Berger et al., Cell 2008
Lmx1b	TAATTAAA	TTTAATTA	5	0.49914	Berger et al., Cell 2008
Isl2	TAATTAAA	TTTAATTA	5	0.46048	Berger et al., Cell 2008
Msx3	TAATTAAA	TTTAATTA	5	0.48817	Berger et al., Cell 2008
Prop1	TAATTAAA	TTTAATTA	5	0.4959	Berger et al., Cell 2008
Hoxc13	TAATTAAA	TTTAATTA	5	0.47931	Berger et al., Cell 2008
Hoxa2	TAATTAAA	TTTAATTA	5	0.49032	Berger et al., Cell 2008
Lhx9	TAATTAAA	TTTAATTA	5	0.49452	Berger et al., Cell 2008
Hoxd12	TAATTAAA	TTTAATTA	5	0.4874	Berger et al., Cell 2008
Og2x	TAATTAAA	TTTAATTA	5	0.49039	Berger et al., Cell 2008
Pou2f3	TAATTAAA	TTTAATTA	5	0.47953	Berger et al., Cell 2008
Hoxd13	TAATTAAA	TTTAATTA	5	0.46966	Berger et al., Cell 2008
Barx1	TAATTAAA	TTTAATTA	5	0.45766	Berger et al., Cell 2008
Hoxa6	TAATTAAA	TTTAATTA	5	0.48788	Berger et al., Cell 2008
Hoxa13	TAATTAAA	TTTAATTA	5	0.47508	Berger et al., Cell 2008
Lhx8	TAATTAAA	TTTAATTA	5	0.48132	Berger et al., Cell 2008
Alx4	TAATTAAA	TTTAATTA	5	0.49756	Berger et al., Cell 2008
Lmx1a	TAATTAAA	TTTAATTA	5	0.49892	Berger et al., Cell 2008
Hoxa5	TAATTAAA	TTTAATTA	5	0.48839	Berger et al., Cell 2008
Pou2f2	TAATTAAA	TTTAATTA	5	0.48993	Berger et al., Cell 2008
Hoxa4	TAATTAAA	TTTAATTA	5	0.49133	Berger et al., Cell 2008
Hoxc9	TAATTAAA	TTTAATTA	5	0.46988	Berger et al., Cell 2008
Nkx6-1	TAATTAAA	TTTAATTA	5	0.49516	Berger et al., Cell 2008
Emx2	TAATTAAA	TTTAATTA	5	0.48925	Berger et al., Cell 2008
Dlx1	TAATTAAA	TTTAATTA	5	0.49385	Berger et al., Cell 2008
Gbx1	TAATTAAA	TTTAATTA	5	0.48691	Berger et al., Cell 2008
Hoxb7	TAATTAAA	TTTAATTA	5	0.48135	Berger et al., Cell 2008
Hoxb9	TAATTAAA	TTTAATTA	5	0.48786	Berger et al., Cell 2008
Cart1	TAATTAAA	TTTAATTA	5	0.49673	Berger et al., Cell 2008
Pou3f3	TAATTAAA	TTTAATTA	5	0.45548	Berger et al., Cell 2008
Lhx5	TAATTAAA	TTTAATTA	5	0.49877	Berger et al., Cell 2008
Hoxa9	TAATTAAA	TTTAATTA	5	0.48043	Berger et al., Cell 2008
Hoxb5	TAATTAAA	TTTAATTA	5	0.48419	Berger et al., Cell 2008
Vax1	TAATTAAA	TTTAATTA	5	0.49057	Berger et al., Cell 2008
Hoxa10	TAATTAAA	TTTAATTA	5	0.48447	Berger et al., Cell 2008
Dbx2	TAATTAAA	TTTAATTA	5	0.489	Berger et al., Cell 2008
Nkx1-1	TAATTAAA	TTTAATTA	5	0.4836	Berger et al., Cell 2008
Phox2a	TAATTAAA	TTTAATTA	5	0.48591	Berger et al., Cell 2008
Pax6	TAATTAAA	TTTAATTA	5	0.46186	Berger et al., Cell 2008
Hlx1	TAATTAAA	TTTAATTA	5	0.47014	Berger et al., Cell 2008
Duxl	TAATTAAA	TTTAATTA	5	0.4085	Berger et al., Cell 2008
Bapx1	TAATTAAA	TTTAATTA	5	0.40807	Berger et al., Cell 2008
Dlx5	TAATTAAA	TTTAATTA	5	0.48701	Berger et al., Cell 2008
Meox1	TAATTAAA	TTTAATTA	5	0.49055	Berger et al., Cell 2008
Msx1	TAATTAAA	TTTAATTA	5	0.48941	Berger et al., Cell 2008
Hoxc11	TAATTAAA	TTTAATTA	5	0.48365	Berger et al., Cell 2008
Otp	TAATTAAA	TTTAATTA	5	0.4962	Berger et al., Cell 2008
Nkx6-3	TAATTAAA	TTTAATTA	5	0.49665	Berger et al., Cell 2008
Cdx1	TAATTAAA	TTTAATTA	5	0.48498	Berger et al., Cell 2008
Hoxd3	TAATTAAA	TTTAATTA	5	0.49023	Berger et al., Cell 2008
Hoxc8	TAATTAAA	TTTAATTA	5	0.48617	Berger et al., Cell 2008
Isx	TAATTAAA	TTTAATTA	5	0.49039	Berger et al., Cell 2008
Tlx2	TAATTAAA	TTTAATTA	5	0.43019	Berger et al., Cell 2008
Hoxc10	TAATTAAA	TTTAATTA	5	0.47519	Berger et al., Cell 2008
Hoxa11	TAATTAAA	TTTAATTA	5	0.48279	Berger et al., Cell 2008
Pax4	TAATTAAA	TTTAATTA	5	0.48628	Berger et al., Cell 2008
Pax7	TAATTAAA	TTTAATTA	5	0.48461	Berger et al., Cell 2008
Esx1	TAATTAAA	TTTAATTA	5	0.49457	Berger et al., Cell 2008
Hoxc5	TAATTAAA	TTTAATTA	5	0.49014	Berger et al., Cell 2008
Rax	TAATTAAA	TTTAATTA	5	0.49387	Berger et al., Cell 2008
Pou2f1	TAATTAAA	TTTAATTA	5	0.48541	Berger et al., Cell 2008
Dbx1	TAATTAAA	TTTAATTA	5	0.42342	Berger et al., Cell 2008
Lhx6	TAATTAAA	TTTAATTA	5	0.48611	Berger et al., Cell 2008
Shox2	TAATTAAA	TTTAATTA	5	0.49662	Berger et al., Cell 2008
Hoxb6	TAATTAAA	TTTAATTA	5	0.42369	Berger et al., Cell 2008
Hoxc6	TAATTAAA	TTTAATTA	5	0.47254	Berger et al., Cell 2008
Lhx4	TAATTAAA	TTTAATTA	5	0.48833	Berger et al., Cell 2008
Lhx1	TAATTAAA	TTTAATTA	5	0.49835	Berger et al., Cell 2008
Hoxb8	TAATTAAA	TTTAATTA	5	0.47491	Berger et al., Cell 2008
Hoxa1	TAATTAAA	TTTAATTA	5	0.48932	Berger et al., Cell 2008
Prrx1	TAATTAAA	TTTAATTA	5	0.49145	Berger et al., Cell 2008
Hmx1	AATTAAAT	ATTTAATT	6	0.46307	Berger et al., Cell 2008
Pou3f4	AATTAAAT	ATTTAATT	6	0.4679	Berger et al., Cell 2008
Vax2	AATTAAAT	ATTTAATT	6	0.46606	Berger et al., Cell 2008
Alx3	AATTAAAT	ATTTAATT	6	0.48825	Berger et al., Cell 2008
Dlx4	AATTAAAT	ATTTAATT	6	0.47388	Berger et al., Cell 2008
Gsc	AATTAAAT	ATTTAATT	6	0.40678	Berger et al., Cell 2008
Hoxc4	AATTAAAT	ATTTAATT	6	0.46537	Berger et al., Cell 2008
Lhx2	AATTAAAT	ATTTAATT	6	0.47926	Berger et al., Cell 2008
Rhox6	AATTAAAT	ATTTAATT	6	0.44123	Berger et al., Cell 2008
Hoxd11	AATTAAAT	ATTTAATT	6	0.42772	Berger et al., Cell 2008
Pou4f3	AATTAAAT	ATTTAATT	6	0.45463	Berger et al., Cell 2008
Lbx2	AATTAAAT	ATTTAATT	6	0.43486	Berger et al., Cell 2008
Hoxd10	AATTAAAT	ATTTAATT	6	0.4498	Berger et al., Cell 2008
Hlxb9	AATTAAAT	ATTTAATT	6	0.46799	Berger et al., Cell 2008
Ipf1	AATTAAAT	ATTTAATT	6	0.46022	Berger et al., Cell 2008
Dlx2	AATTAAAT	ATTTAATT	6	0.47988	Berger et al., Cell 2008
Gsh2	AATTAAAT	ATTTAATT	6	0.44652	Berger et al., Cell 2008
Pou3f2	AATTAAAT	ATTTAATT	6	0.47531	Berger et al., Cell 2008
Pou3f1	AATTAAAT	ATTTAATT	6	0.46974	Berger et al., Cell 2008
Lhx3	AATTAAAT	ATTTAATT	6	0.4901	Berger et al., Cell 2008
Gbx2	AATTAAAT	ATTTAATT	6	0.44438	Berger et al., Cell 2008
Evx2	AATTAAAT	ATTTAATT	6	0.42477	Berger et al., Cell 2008
Cdx2	AATTAAAT	ATTTAATT	6	0.43177	Berger et al., Cell 2008
Hoxb13	AATTAAAT	ATTTAATT	6	0.45649	Berger et al., Cell 2008
Hoxc12	AATTAAAT	ATTTAATT	6	0.44722	Berger et al., Cell 2008
Prrx2	AATTAAAT	ATTTAATT	6	0.46772	Berger et al., Cell 2008
Hoxb3	AATTAAAT	ATTTAATT	6	0.46253	Berger et al., Cell 2008
Bsx	AATTAAAT	ATTTAATT	6	0.45737	Berger et al., Cell 2008
Nkx1-2	AATTAAAT	ATTTAATT	6	0.45138	Berger et al., Cell 2008
Hoxd1	AATTAAAT	ATTTAATT	6	0.45181	Berger et al., Cell 2008
Vsx1	AATTAAAT	ATTTAATT	6	0.48291	Berger et al., Cell 2008
Uncx4.1	AATTAAAT	ATTTAATT	6	0.49051	Berger et al., Cell 2008
Hoxb4	AATTAAAT	ATTTAATT	6	0.46361	Berger et al., Cell 2008
Barhl2	AATTAAAT	ATTTAATT	6	0.4522	Berger et al., Cell 2008
Pou6f1	AATTAAAT	ATTTAATT	6	0.4511	Berger et al., Cell 2008
Phox2b	AATTAAAT	ATTTAATT	6	0.47675	Berger et al., Cell 2008
Barx2	AATTAAAT	ATTTAATT	6	0.46968	Berger et al., Cell 2008
Arx	AATTAAAT	ATTTAATT	6	0.48621	Berger et al., Cell 2008
Dlx3	AATTAAAT	ATTTAATT	6	0.47813	Berger et al., Cell 2008
Hmx2	AATTAAAT	ATTTAATT	6	0.46061	Berger et al., Cell 2008
Msx2	AATTAAAT	ATTTAATT	6	0.47234	Berger et al., Cell 2008
Hmx3	AATTAAAT	ATTTAATT	6	0.46821	Berger et al., Cell 2008
Pou1f1	AATTAAAT	ATTTAATT	6	0.46991	Berger et al., Cell 2008
Evx1	AATTAAAT	ATTTAATT	6	0.4547	Berger et al., Cell 2008
En2	AATTAAAT	ATTTAATT	6	0.46644	Berger et al., Cell 2008
Hoxa7	AATTAAAT	ATTTAATT	6	0.44868	Berger et al., Cell 2008
Barhl1	AATTAAAT	ATTTAATT	6	0.45738	Berger et al., Cell 2008
En1	AATTAAAT	ATTTAATT	6	0.44499	Berger et al., Cell 2008
Hoxd8	AATTAAAT	ATTTAATT	6	0.43553	Berger et al., Cell 2008
Lmx1b	AATTAAAT	ATTTAATT	6	0.48755	Berger et al., Cell 2008
Isl2	AATTAAAT	ATTTAATT	6	0.42916	Berger et al., Cell 2008
Msx3	AATTAAAT	ATTTAATT	6	0.47968	Berger et al., Cell 2008
Prop1	AATTAAAT	ATTTAATT	6	0.47994	Berger et al., Cell 2008
Hoxc13	AATTAAAT	ATTTAATT	6	0.45978	Berger et al., Cell 2008
Hoxa2	AATTAAAT	ATTTAATT	6	0.45575	Berger et al., Cell 2008
Lhx9	AATTAAAT	ATTTAATT	6	0.47913	Berger et al., Cell 2008
Hoxd12	AATTAAAT	ATTTAATT	6	0.46484	Berger et al., Cell 2008
Og2x	AATTAAAT	ATTTAATT	6	0.46849	Berger et al., Cell 2008
Pou2f3	AATTAAAT	ATTTAATT	6	0.45557	Berger et al., Cell 2008
Hoxd13	AATTAAAT	ATTTAATT	6	0.42732	Berger et al., Cell 2008
Barx1	AATTAAAT	ATTTAATT	6	0.45083	Berger et al., Cell 2008
Hoxa6	AATTAAAT	ATTTAATT	6	0.46501	Berger et al., Cell 2008
Hoxa13	AATTAAAT	ATTTAATT	6	0.45772	Berger et al., Cell 2008
Lhx8	AATTAAAT	ATTTAATT	6	0.46103	Berger et al., Cell 2008
Alx4	AATTAAAT	ATTTAATT	6	0.48344	Berger et al., Cell 2008
Lmx1a	AATTAAAT	ATTTAATT	6	0.48397	Berger et al., Cell 2008
Hoxa5	AATTAAAT	ATTTAATT	6	0.45839	Berger et al., Cell 2008
Pou2f2	AATTAAAT	ATTTAATT	6	0.45933	Berger et al., Cell 2008
Hoxa4	AATTAAAT	ATTTAATT	6	0.45092	Berger et al., Cell 2008
Hoxc9	AATTAAAT	ATTTAATT	6	0.40587	Berger et al., Cell 2008
Nkx6-1	AATTAAAT	ATTTAATT	6	0.48231	Berger et al., Cell 2008
Emx2	AATTAAAT	ATTTAATT	6	0.45615	Berger et al., Cell 2008
Dlx1	AATTAAAT	ATTTAATT	6	0.47973	Berger et al., Cell 2008
Gbx1	AATTAAAT	ATTTAATT	6	0.46751	Berger et al., Cell 2008
Hoxb7	AATTAAAT	ATTTAATT	6	0.42776	Berger et al., Cell 2008
Hoxb9	AATTAAAT	ATTTAATT	6	0.46591	Berger et al., Cell 2008
Cart1	AATTAAAT	ATTTAATT	6	0.47833	Berger et al., Cell 2008
Pou3f3	AATTAAAT	ATTTAATT	6	0.40095	Berger et al., Cell 2008
Lhx5	AATTAAAT	ATTTAATT	6	0.49038	Berger et al., Cell 2008
Hoxa9	AATTAAAT	ATTTAATT	6	0.44782	Berger et al., Cell 2008
Hoxb5	AATTAAAT	ATTTAATT	6	0.44417	Berger et al., Cell 2008
Vax1	AATTAAAT	ATTTAATT	6	0.45782	Berger et al., Cell 2008
Hoxa10	AATTAAAT	ATTTAATT	6	0.46067	Berger et al., Cell 2008
Dbx2	AATTAAAT	ATTTAATT	6	0.47104	Berger et al., Cell 2008
Nkx1-1	AATTAAAT	ATTTAATT	6	0.45314	Berger et al., Cell 2008
Phox2a	AATTAAAT	ATTTAATT	6	0.47811	Berger et al., Cell 2008
Pax6	AATTAAAT	ATTTAATT	6	0.43609	Berger et al., Cell 2008
Duxl	AATTAAAT	ATTTAATT	6	0.42942	Berger et al., Cell 2008
Dlx5	AATTAAAT	ATTTAATT	6	0.47018	Berger et al., Cell 2008
Meox1	AATTAAAT	ATTTAATT	6	0.45703	Berger et al., Cell 2008
Msx1	AATTAAAT	ATTTAATT	6	0.479	Berger et al., Cell 2008
Hoxc11	AATTAAAT	ATTTAATT	6	0.45789	Berger et al., Cell 2008
Otp	AATTAAAT	ATTTAATT	6	0.4815	Berger et al., Cell 2008
Nkx6-3	AATTAAAT	ATTTAATT	6	0.48487	Berger et al., Cell 2008
Cdx1	AATTAAAT	ATTTAATT	6	0.45192	Berger et al., Cell 2008
Hoxd3	AATTAAAT	ATTTAATT	6	0.45704	Berger et al., Cell 2008
Hoxc8	AATTAAAT	ATTTAATT	6	0.44293	Berger et al., Cell 2008
Isx	AATTAAAT	ATTTAATT	6	0.47554	Berger et al., Cell 2008
Tlx2	AATTAAAT	ATTTAATT	6	0.43701	Berger et al., Cell 2008
Hoxc10	AATTAAAT	ATTTAATT	6	0.4236	Berger et al., Cell 2008
Hoxa11	AATTAAAT	ATTTAATT	6	0.44414	Berger et al., Cell 2008
Pax4	AATTAAAT	ATTTAATT	6	0.46566	Berger et al., Cell 2008
Pax7	AATTAAAT	ATTTAATT	6	0.47231	Berger et al., Cell 2008
Esx1	AATTAAAT	ATTTAATT	6	0.47514	Berger et al., Cell 2008
Hoxc5	AATTAAAT	ATTTAATT	6	0.45891	Berger et al., Cell 2008
Rax	AATTAAAT	ATTTAATT	6	0.47248	Berger et al., Cell 2008
Pou2f1	AATTAAAT	ATTTAATT	6	0.46544	Berger et al., Cell 2008
Lhx6	AATTAAAT	ATTTAATT	6	0.45551	Berger et al., Cell 2008
Shox2	AATTAAAT	ATTTAATT	6	0.47794	Berger et al., Cell 2008
Hoxc6	AATTAAAT	ATTTAATT	6	0.4117	Berger et al., Cell 2008
Lhx4	AATTAAAT	ATTTAATT	6	0.47631	Berger et al., Cell 2008
Lhx1	AATTAAAT	ATTTAATT	6	0.48737	Berger et al., Cell 2008
Hoxb8	AATTAAAT	ATTTAATT	6	0.44563	Berger et al., Cell 2008
Hoxa1	AATTAAAT	ATTTAATT	6	0.44549	Berger et al., Cell 2008
Prrx1	AATTAAAT	ATTTAATT	6	0.48157	Berger et al., Cell 2008
Hmx1	ATTAAATT	AATTTAAT	7	0.44788	Berger et al., Cell 2008
Pou3f4	ATTAAATT	AATTTAAT	7	0.45153	Berger et al., Cell 2008
Vax2	ATTAAATT	AATTTAAT	7	0.43539	Berger et al., Cell 2008
Alx3	ATTAAATT	AATTTAAT	7	0.47165	Berger et al., Cell 2008
Dlx4	ATTAAATT	AATTTAAT	7	0.45804	Berger et al., Cell 2008
Hoxc4	ATTAAATT	AATTTAAT	7	0.44074	Berger et al., Cell 2008
Lhx2	ATTAAATT	AATTTAAT	7	0.44332	Berger et al., Cell 2008
Rhox6	ATTAAATT	AATTTAAT	7	0.41366	Berger et al., Cell 2008
Hoxd11	ATTAAATT	AATTTAAT	7	0.43942	Berger et al., Cell 2008
Pou4f3	ATTAAATT	AATTTAAT	7	0.46056	Berger et al., Cell 2008
Lbx2	ATTAAATT	AATTTAAT	7	0.40942	Berger et al., Cell 2008
Hoxd10	ATTAAATT	AATTTAAT	7	0.46415	Berger et al., Cell 2008
Hlxb9	ATTAAATT	AATTTAAT	7	0.44404	Berger et al., Cell 2008
Ipf1	ATTAAATT	AATTTAAT	7	0.44435	Berger et al., Cell 2008
Dlx2	ATTAAATT	AATTTAAT	7	0.45773	Berger et al., Cell 2008
Gsh2	ATTAAATT	AATTTAAT	7	0.41453	Berger et al., Cell 2008
Pou3f2	ATTAAATT	AATTTAAT	7	0.4624	Berger et al., Cell 2008
Pou3f1	ATTAAATT	AATTTAAT	7	0.46038	Berger et al., Cell 2008
Lhx3	ATTAAATT	AATTTAAT	7	0.48416	Berger et al., Cell 2008
Gbx2	ATTAAATT	AATTTAAT	7	0.42705	Berger et al., Cell 2008
Evx2	ATTAAATT	AATTTAAT	7	0.40084	Berger et al., Cell 2008
Cdx2	ATTAAATT	AATTTAAT	7	0.4439	Berger et al., Cell 2008
Hoxb13	ATTAAATT	AATTTAAT	7	0.45201	Berger et al., Cell 2008
Hoxc12	ATTAAATT	AATTTAAT	7	0.44193	Berger et al., Cell 2008
Prrx2	ATTAAATT	AATTTAAT	7	0.45596	Berger et al., Cell 2008
Hoxb3	ATTAAATT	AATTTAAT	7	0.42646	Berger et al., Cell 2008
Bsx	ATTAAATT	AATTTAAT	7	0.42415	Berger et al., Cell 2008
Nkx1-2	ATTAAATT	AATTTAAT	7	0.44542	Berger et al., Cell 2008
Hoxd1	ATTAAATT	AATTTAAT	7	0.43313	Berger et al., Cell 2008
Vsx1	ATTAAATT	AATTTAAT	7	0.45287	Berger et al., Cell 2008
Uncx4.1	ATTAAATT	AATTTAAT	7	0.48498	Berger et al., Cell 2008
Hoxb4	ATTAAATT	AATTTAAT	7	0.44254	Berger et al., Cell 2008
Barhl2	ATTAAATT	AATTTAAT	7	0.43719	Berger et al., Cell 2008
Pou6f1	ATTAAATT	AATTTAAT	7	0.43019	Berger et al., Cell 2008
Phox2b	ATTAAATT	AATTTAAT	7	0.47185	Berger et al., Cell 2008
Barx2	ATTAAATT	AATTTAAT	7	0.45499	Berger et al., Cell 2008
Arx	ATTAAATT	AATTTAAT	7	0.47451	Berger et al., Cell 2008
Dlx3	ATTAAATT	AATTTAAT	7	0.45442	Berger et al., Cell 2008
Hmx2	ATTAAATT	AATTTAAT	7	0.45562	Berger et al., Cell 2008
Msx2	ATTAAATT	AATTTAAT	7	0.44658	Berger et al., Cell 2008
Hmx3	ATTAAATT	AATTTAAT	7	0.46075	Berger et al., Cell 2008
Pou1f1	ATTAAATT	AATTTAAT	7	0.45109	Berger et al., Cell 2008
Evx1	ATTAAATT	AATTTAAT	7	0.43164	Berger et al., Cell 2008
En2	ATTAAATT	AATTTAAT	7	0.44099	Berger et al., Cell 2008
Hoxa7	ATTAAATT	AATTTAAT	7	0.44137	Berger et al., Cell 2008
Barhl1	ATTAAATT	AATTTAAT	7	0.42475	Berger et al., Cell 2008
En1	ATTAAATT	AATTTAAT	7	0.4473	Berger et al., Cell 2008
Hoxd8	ATTAAATT	AATTTAAT	7	0.44959	Berger et al., Cell 2008
Lmx1b	ATTAAATT	AATTTAAT	7	0.46627	Berger et al., Cell 2008
Isl2	ATTAAATT	AATTTAAT	7	0.40052	Berger et al., Cell 2008
Msx3	ATTAAATT	AATTTAAT	7	0.45598	Berger et al., Cell 2008
Prop1	ATTAAATT	AATTTAAT	7	0.47539	Berger et al., Cell 2008
Hoxc13	ATTAAATT	AATTTAAT	7	0.45675	Berger et al., Cell 2008
Hoxa2	ATTAAATT	AATTTAAT	7	0.41086	Berger et al., Cell 2008
Lhx9	ATTAAATT	AATTTAAT	7	0.46289	Berger et al., Cell 2008
Hoxd12	ATTAAATT	AATTTAAT	7	0.45502	Berger et al., Cell 2008
Og2x	ATTAAATT	AATTTAAT	7	0.45206	Berger et al., Cell 2008
Pou2f3	ATTAAATT	AATTTAAT	7	0.43774	Berger et al., Cell 2008
Hoxd13	ATTAAATT	AATTTAAT	7	0.43648	Berger et al., Cell 2008
Barx1	ATTAAATT	AATTTAAT	7	0.41056	Berger et al., Cell 2008
Hoxa6	ATTAAATT	AATTTAAT	7	0.46464	Berger et al., Cell 2008
Hoxa13	ATTAAATT	AATTTAAT	7	0.45352	Berger et al., Cell 2008
Lhx8	ATTAAATT	AATTTAAT	7	0.42146	Berger et al., Cell 2008
Alx4	ATTAAATT	AATTTAAT	7	0.47164	Berger et al., Cell 2008
Lmx1a	ATTAAATT	AATTTAAT	7	0.48103	Berger et al., Cell 2008
Hoxa5	ATTAAATT	AATTTAAT	7	0.4209	Berger et al., Cell 2008
Pou2f2	ATTAAATT	AATTTAAT	7	0.44131	Berger et al., Cell 2008
Hoxa4	ATTAAATT	AATTTAAT	7	0.43635	Berger et al., Cell 2008
Hoxc9	ATTAAATT	AATTTAAT	7	0.4414	Berger et al., Cell 2008
Nkx6-1	ATTAAATT	AATTTAAT	7	0.46659	Berger et al., Cell 2008
Emx2	ATTAAATT	AATTTAAT	7	0.42615	Berger et al., Cell 2008
Dlx1	ATTAAATT	AATTTAAT	7	0.45685	Berger et al., Cell 2008
Gbx1	ATTAAATT	AATTTAAT	7	0.44395	Berger et al., Cell 2008
Hoxb7	ATTAAATT	AATTTAAT	7	0.44498	Berger et al., Cell 2008
Hoxb9	ATTAAATT	AATTTAAT	7	0.46773	Berger et al., Cell 2008
Cart1	ATTAAATT	AATTTAAT	7	0.46632	Berger et al., Cell 2008
Pou3f3	ATTAAATT	AATTTAAT	7	0.42463	Berger et al., Cell 2008
Lhx5	ATTAAATT	AATTTAAT	7	0.47912	Berger et al., Cell 2008
Hoxa9	ATTAAATT	AATTTAAT	7	0.46282	Berger et al., Cell 2008
Hoxb5	ATTAAATT	AATTTAAT	7	0.42652	Berger et al., Cell 2008
Vax1	ATTAAATT	AATTTAAT	7	0.46074	Berger et al., Cell 2008
Hoxa10	ATTAAATT	AATTTAAT	7	0.46339	Berger et al., Cell 2008
Dbx2	ATTAAATT	AATTTAAT	7	0.4628	Berger et al., Cell 2008
Nkx1-1	ATTAAATT	AATTTAAT	7	0.42617	Berger et al., Cell 2008
Phox2a	ATTAAATT	AATTTAAT	7	0.47379	Berger et al., Cell 2008
Pax6	ATTAAATT	AATTTAAT	7	0.42923	Berger et al., Cell 2008
Duxl	ATTAAATT	AATTTAAT	7	0.44603	Berger et al., Cell 2008
Dlx5	ATTAAATT	AATTTAAT	7	0.43882	Berger et al., Cell 2008
Meox1	ATTAAATT	AATTTAAT	7	0.41667	Berger et al., Cell 2008
Msx1	ATTAAATT	AATTTAAT	7	0.45993	Berger et al., Cell 2008
Hoxc11	ATTAAATT	AATTTAAT	7	0.46404	Berger et al., Cell 2008
Otp	ATTAAATT	AATTTAAT	7	0.45828	Berger et al., Cell 2008
Nkx6-3	ATTAAATT	AATTTAAT	7	0.46506	Berger et al., Cell 2008
Cdx1	ATTAAATT	AATTTAAT	7	0.45334	Berger et al., Cell 2008
Hoxd3	ATTAAATT	AATTTAAT	7	0.43655	Berger et al., Cell 2008
Hoxc8	ATTAAATT	AATTTAAT	7	0.44645	Berger et al., Cell 2008
Isx	ATTAAATT	AATTTAAT	7	0.45244	Berger et al., Cell 2008
Tlx2	ATTAAATT	AATTTAAT	7	0.42959	Berger et al., Cell 2008
Hoxc10	ATTAAATT	AATTTAAT	7	0.44065	Berger et al., Cell 2008
Hoxa11	ATTAAATT	AATTTAAT	7	0.46195	Berger et al., Cell 2008
Pax4	ATTAAATT	AATTTAAT	7	0.45925	Berger et al., Cell 2008
Pax7	ATTAAATT	AATTTAAT	7	0.46124	Berger et al., Cell 2008
Esx1	ATTAAATT	AATTTAAT	7	0.45731	Berger et al., Cell 2008
Hoxc5	ATTAAATT	AATTTAAT	7	0.44736	Berger et al., Cell 2008
Rax	ATTAAATT	AATTTAAT	7	0.44389	Berger et al., Cell 2008
Pou2f1	ATTAAATT	AATTTAAT	7	0.44681	Berger et al., Cell 2008
Dbx1	ATTAAATT	AATTTAAT	7	0.41469	Berger et al., Cell 2008
Lhx6	ATTAAATT	AATTTAAT	7	0.42495	Berger et al., Cell 2008
Shox2	ATTAAATT	AATTTAAT	7	0.46208	Berger et al., Cell 2008
Hoxb6	ATTAAATT	AATTTAAT	7	0.4245	Berger et al., Cell 2008
Hoxc6	ATTAAATT	AATTTAAT	7	0.40891	Berger et al., Cell 2008
Lhx4	ATTAAATT	AATTTAAT	7	0.46599	Berger et al., Cell 2008
Lhx1	ATTAAATT	AATTTAAT	7	0.47687	Berger et al., Cell 2008
Hoxb8	ATTAAATT	AATTTAAT	7	0.44223	Berger et al., Cell 2008
Prrx1	ATTAAATT	AATTTAAT	7	0.45984	Berger et al., Cell 2008
Hmx1	TTAAATTG	CAATTTAA	8	0.46177	Berger et al., Cell 2008
Vax2	TTAAATTG	CAATTTAA	8	0.40879	Berger et al., Cell 2008
Alx3	TTAAATTG	CAATTTAA	8	0.43442	Berger et al., Cell 2008
Dlx4	TTAAATTG	CAATTTAA	8	0.44137	Berger et al., Cell 2008
Lhx2	TTAAATTG	CAATTTAA	8	0.41669	Berger et al., Cell 2008
Hoxd11	TTAAATTG	CAATTTAA	8	0.41677	Berger et al., Cell 2008
Lbx2	TTAAATTG	CAATTTAA	8	0.41795	Berger et al., Cell 2008
Hoxd10	TTAAATTG	CAATTTAA	8	0.41983	Berger et al., Cell 2008
Dlx2	TTAAATTG	CAATTTAA	8	0.43021	Berger et al., Cell 2008
Lhx3	TTAAATTG	CAATTTAA	8	0.44327	Berger et al., Cell 2008
Cdx2	TTAAATTG	CAATTTAA	8	0.42254	Berger et al., Cell 2008
Hoxb13	TTAAATTG	CAATTTAA	8	0.4068	Berger et al., Cell 2008
Prrx2	TTAAATTG	CAATTTAA	8	0.40889	Berger et al., Cell 2008
Nkx1-2	TTAAATTG	CAATTTAA	8	0.40926	Berger et al., Cell 2008
Hoxd1	TTAAATTG	CAATTTAA	8	0.41114	Berger et al., Cell 2008
Vsx1	TTAAATTG	CAATTTAA	8	0.41955	Berger et al., Cell 2008
Uncx4.1	TTAAATTG	CAATTTAA	8	0.43019	Berger et al., Cell 2008
Hoxb4	TTAAATTG	CAATTTAA	8	0.40821	Berger et al., Cell 2008
Barhl2	TTAAATTG	CAATTTAA	8	0.42892	Berger et al., Cell 2008
Phox2b	TTAAATTG	CAATTTAA	8	0.40957	Berger et al., Cell 2008
Barx2	TTAAATTG	CAATTTAA	8	0.40279	Berger et al., Cell 2008
Arx	TTAAATTG	CAATTTAA	8	0.42513	Berger et al., Cell 2008
Dlx3	TTAAATTG	CAATTTAA	8	0.42193	Berger et al., Cell 2008
Hmx2	TTAAATTG	CAATTTAA	8	0.47521	Berger et al., Cell 2008
Msx2	TTAAATTG	CAATTTAA	8	0.42075	Berger et al., Cell 2008
Hmx3	TTAAATTG	CAATTTAA	8	0.47285	Berger et al., Cell 2008
Pou1f1	TTAAATTG	CAATTTAA	8	0.40036	Berger et al., Cell 2008
En2	TTAAATTG	CAATTTAA	8	0.44352	Berger et al., Cell 2008
Barhl1	TTAAATTG	CAATTTAA	8	0.41287	Berger et al., Cell 2008
En1	TTAAATTG	CAATTTAA	8	0.43228	Berger et al., Cell 2008
Hoxd8	TTAAATTG	CAATTTAA	8	0.41299	Berger et al., Cell 2008
Lmx1b	TTAAATTG	CAATTTAA	8	0.42698	Berger et al., Cell 2008
Msx3	TTAAATTG	CAATTTAA	8	0.43396	Berger et al., Cell 2008
Prop1	TTAAATTG	CAATTTAA	8	0.4264	Berger et al., Cell 2008
Hoxc13	TTAAATTG	CAATTTAA	8	0.41811	Berger et al., Cell 2008
Lhx9	TTAAATTG	CAATTTAA	8	0.42753	Berger et al., Cell 2008
Hoxd12	TTAAATTG	CAATTTAA	8	0.40718	Berger et al., Cell 2008
Og2x	TTAAATTG	CAATTTAA	8	0.44084	Berger et al., Cell 2008
Hoxd13	TTAAATTG	CAATTTAA	8	0.40318	Berger et al., Cell 2008
Hoxa6	TTAAATTG	CAATTTAA	8	0.42021	Berger et al., Cell 2008
Alx4	TTAAATTG	CAATTTAA	8	0.43256	Berger et al., Cell 2008
Lmx1a	TTAAATTG	CAATTTAA	8	0.4352	Berger et al., Cell 2008
Nkx6-1	TTAAATTG	CAATTTAA	8	0.40492	Berger et al., Cell 2008
Dlx1	TTAAATTG	CAATTTAA	8	0.42363	Berger et al., Cell 2008
Gbx1	TTAAATTG	CAATTTAA	8	0.42817	Berger et al., Cell 2008
Hoxb7	TTAAATTG	CAATTTAA	8	0.41801	Berger et al., Cell 2008
Cart1	TTAAATTG	CAATTTAA	8	0.40227	Berger et al., Cell 2008
Lhx5	TTAAATTG	CAATTTAA	8	0.44695	Berger et al., Cell 2008
Hoxa9	TTAAATTG	CAATTTAA	8	0.41036	Berger et al., Cell 2008
Vax1	TTAAATTG	CAATTTAA	8	0.42285	Berger et al., Cell 2008
Hoxa10	TTAAATTG	CAATTTAA	8	0.42795	Berger et al., Cell 2008
Dbx2	TTAAATTG	CAATTTAA	8	0.44388	Berger et al., Cell 2008
Nkx1-1	TTAAATTG	CAATTTAA	8	0.41551	Berger et al., Cell 2008
Phox2a	TTAAATTG	CAATTTAA	8	0.41508	Berger et al., Cell 2008
Dlx5	TTAAATTG	CAATTTAA	8	0.43667	Berger et al., Cell 2008
Msx1	TTAAATTG	CAATTTAA	8	0.44287	Berger et al., Cell 2008
Otp	TTAAATTG	CAATTTAA	8	0.42409	Berger et al., Cell 2008
Nkx6-3	TTAAATTG	CAATTTAA	8	0.41391	Berger et al., Cell 2008
Cdx1	TTAAATTG	CAATTTAA	8	0.43104	Berger et al., Cell 2008
Hoxc8	TTAAATTG	CAATTTAA	8	0.40643	Berger et al., Cell 2008
Isx	TTAAATTG	CAATTTAA	8	0.41238	Berger et al., Cell 2008
Tlx2	TTAAATTG	CAATTTAA	8	0.41873	Berger et al., Cell 2008
Hoxc10	TTAAATTG	CAATTTAA	8	0.40901	Berger et al., Cell 2008
Hoxa11	TTAAATTG	CAATTTAA	8	0.40494	Berger et al., Cell 2008
Pax7	TTAAATTG	CAATTTAA	8	0.45205	Berger et al., Cell 2008
Esx1	TTAAATTG	CAATTTAA	8	0.41721	Berger et al., Cell 2008
Shox2	TTAAATTG	CAATTTAA	8	0.42984	Berger et al., Cell 2008
Lhx4	TTAAATTG	CAATTTAA	8	0.41637	Berger et al., Cell 2008
Lhx1	TTAAATTG	CAATTTAA	8	0.44408	Berger et al., Cell 2008
Prrx1	TTAAATTG	CAATTTAA	8	0.4282	Berger et al., Cell 2008
Hmx1	TAAATTGG	CCAATTTA	9	0.44879	Berger et al., Cell 2008
Alx3	TAAATTGG	CCAATTTA	9	0.40026	Berger et al., Cell 2008
Dlx4	TAAATTGG	CCAATTTA	9	0.41654	Berger et al., Cell 2008
Lhx2	TAAATTGG	CCAATTTA	9	0.43844	Berger et al., Cell 2008
Dlx2	TAAATTGG	CCAATTTA	9	0.41884	Berger et al., Cell 2008
Lhx3	TAAATTGG	CCAATTTA	9	0.43263	Berger et al., Cell 2008
Gbx2	TAAATTGG	CCAATTTA	9	0.41594	Berger et al., Cell 2008
Cdx2	TAAATTGG	CCAATTTA	9	0.42023	Berger et al., Cell 2008
Hoxb13	TAAATTGG	CCAATTTA	9	0.41044	Berger et al., Cell 2008
Prrx2	TAAATTGG	CCAATTTA	9	0.41155	Berger et al., Cell 2008
Vsx1	TAAATTGG	CCAATTTA	9	0.41457	Berger et al., Cell 2008
Uncx4.1	TAAATTGG	CCAATTTA	9	0.42302	Berger et al., Cell 2008
Phox2b	TAAATTGG	CCAATTTA	9	0.43104	Berger et al., Cell 2008
Arx	TAAATTGG	CCAATTTA	9	0.43135	Berger et al., Cell 2008
Dlx3	TAAATTGG	CCAATTTA	9	0.4025	Berger et al., Cell 2008
Hmx2	TAAATTGG	CCAATTTA	9	0.45683	Berger et al., Cell 2008
Msx2	TAAATTGG	CCAATTTA	9	0.4367	Berger et al., Cell 2008
Hmx3	TAAATTGG	CCAATTTA	9	0.46136	Berger et al., Cell 2008
En2	TAAATTGG	CCAATTTA	9	0.44652	Berger et al., Cell 2008
Msx3	TAAATTGG	CCAATTTA	9	0.44411	Berger et al., Cell 2008
Lhx9	TAAATTGG	CCAATTTA	9	0.45071	Berger et al., Cell 2008
Hoxd12	TAAATTGG	CCAATTTA	9	0.40027	Berger et al., Cell 2008
Og2x	TAAATTGG	CCAATTTA	9	0.45713	Berger et al., Cell 2008
Alx4	TAAATTGG	CCAATTTA	9	0.43338	Berger et al., Cell 2008
Lmx1a	TAAATTGG	CCAATTTA	9	0.40191	Berger et al., Cell 2008
Dlx1	TAAATTGG	CCAATTTA	9	0.42542	Berger et al., Cell 2008
Gbx1	TAAATTGG	CCAATTTA	9	0.4416	Berger et al., Cell 2008
Lhx5	TAAATTGG	CCAATTTA	9	0.43208	Berger et al., Cell 2008
Dbx2	TAAATTGG	CCAATTTA	9	0.4105	Berger et al., Cell 2008
Phox2a	TAAATTGG	CCAATTTA	9	0.4361	Berger et al., Cell 2008
Dlx5	TAAATTGG	CCAATTTA	9	0.43536	Berger et al., Cell 2008
Msx1	TAAATTGG	CCAATTTA	9	0.4285	Berger et al., Cell 2008
Otp	TAAATTGG	CCAATTTA	9	0.41113	Berger et al., Cell 2008
Cdx1	TAAATTGG	CCAATTTA	9	0.42075	Berger et al., Cell 2008
Isx	TAAATTGG	CCAATTTA	9	0.45073	Berger et al., Cell 2008
Pax7	TAAATTGG	CCAATTTA	9	0.419	Berger et al., Cell 2008
Esx1	TAAATTGG	CCAATTTA	9	0.42057	Berger et al., Cell 2008
Rax	TAAATTGG	CCAATTTA	9	0.40362	Berger et al., Cell 2008
Shox2	TAAATTGG	CCAATTTA	9	0.44204	Berger et al., Cell 2008
Lhx4	TAAATTGG	CCAATTTA	9	0.42511	Berger et al., Cell 2008
Lhx1	TAAATTGG	CCAATTTA	9	0.42547	Berger et al., Cell 2008
Prrx1	TAAATTGG	CCAATTTA	9	0.42243	Berger et al., Cell 2008
Hoxa3	GAGTAATT	AATTACTC	2	0.442433	Badis et al., Science 2009
Nkx3-1	AGTAATTA	TAATTACT	3	0.417214	Badis et al., Science 2009
Hoxa3	AGTAATTA	TAATTACT	3	0.4908	Badis et al., Science 2009
Arid3a	AGTAATTA	TAATTACT	3	0.409005	Badis et al., Science 2009
Nkx3-1	GTAATTAA	TTAATTAC	4	0.432322	Badis et al., Science 2009
Hoxa3	GTAATTAA	TTAATTAC	4	0.492782	Badis et al., Science 2009
Arid3a	GTAATTAA	TTAATTAC	4	0.463856	Badis et al., Science 2009
Tcf1	GTAATTAA	TTAATTAC	4	0.406009	Badis et al., Science 2009
Nkx3-1	TAATTAAA	TTTAATTA	5	0.407249	Badis et al., Science 2009
Tbp	TAATTAAA	TTTAATTA	5	0.436148	Badis et al., Science 2009
Hoxa3	TAATTAAA	TTTAATTA	5	0.491627	Badis et al., Science 2009
Arid3a	TAATTAAA	TTTAATTA	5	0.490702	Badis et al., Science 2009
Tbp	AATTAAAT	ATTTAATT	6	0.442518	Badis et al., Science 2009
Hbp1	AATTAAAT	ATTTAATT	6	0.412786	Badis et al., Science 2009
Hoxa3	AATTAAAT	ATTTAATT	6	0.456618	Badis et al., Science 2009
Arid3a	AATTAAAT	ATTTAATT	6	0.476413	Badis et al., Science 2009
Tbp	ATTAAATT	AATTTAAT	7	0.445996	Badis et al., Science 2009
Hoxa3	ATTAAATT	AATTTAAT	7	0.427424	Badis et al., Science 2009
Arid3a	ATTAAATT	AATTTAAT	7	0.471859	Badis et al., Science 2009
Tbp	TTAAATTG	CAATTTAA	8	0.424809	Badis et al., Science 2009
Mutant Sequence Results
Gene Match	K-mer	Reverse Complement	Position	Enrichment Score	Publication
Nkx2-9	AGAGTACC	GGTACTCT	1	0.41195	Berger et al., Cell 2008
Nkx2-2	AGAGTACC	GGTACTCT	1	0.4194	Berger et al., Cell 2008
Nkx2-9	GAGTACCG	CGGTACTC	2	0.41093	Berger et al., Cell 2008
Nkx2-2	GAGTACCG	CGGTACTC	2	0.40885	Berger et al., Cell 2008
Zfp691	GAGAGTAC	GTACTCTC	0	0.406553	Badis et al., Science 2009
Nkx3-1	AGAGTACC	GGTACTCT	1	0.405737	Badis et al., Science 2009

## Sheet: Site S7 WT versus MUTANT
S3 Table. UNIPROBE analysis of engineered mutations in mouse R2 sequence
WT Sequence Results
Gene Match	K-mer	Reverse Complement	Position	Enrichment Score	Publication
Pou2f3	ATTCAAAA	TTTTGAAT	1	0.41152	Berger et al., Cell 2008
Pou3f3	ATTCAAAA	TTTTGAAT	1	0.45353	Berger et al., Cell 2008
Pou2f1	ATTCAAAA	TTTTGAAT	1	0.40219	Berger et al., Cell 2008
Pou3f2	TTCAAAAT	ATTTTGAA	2	0.40916	Berger et al., Cell 2008
Alx3	CAAAATTA	TAATTTTG	4	0.41826	Berger et al., Cell 2008
Dlx4	CAAAATTA	TAATTTTG	4	0.4346	Berger et al., Cell 2008
Dlx2	CAAAATTA	TAATTTTG	4	0.41915	Berger et al., Cell 2008
Pou3f2	CAAAATTA	TAATTTTG	4	0.41831	Berger et al., Cell 2008
Lhx3	CAAAATTA	TAATTTTG	4	0.43648	Berger et al., Cell 2008
Gbx2	CAAAATTA	TAATTTTG	4	0.4035	Berger et al., Cell 2008
Prrx2	CAAAATTA	TAATTTTG	4	0.4104	Berger et al., Cell 2008
Vsx1	CAAAATTA	TAATTTTG	4	0.40161	Berger et al., Cell 2008
Uncx4.1	CAAAATTA	TAATTTTG	4	0.41854	Berger et al., Cell 2008
Phox2b	CAAAATTA	TAATTTTG	4	0.43301	Berger et al., Cell 2008
Arx	CAAAATTA	TAATTTTG	4	0.43788	Berger et al., Cell 2008
Dlx3	CAAAATTA	TAATTTTG	4	0.43006	Berger et al., Cell 2008
Pou1f1	CAAAATTA	TAATTTTG	4	0.41188	Berger et al., Cell 2008
En2	CAAAATTA	TAATTTTG	4	0.41688	Berger et al., Cell 2008
Lmx1b	CAAAATTA	TAATTTTG	4	0.4109	Berger et al., Cell 2008
Msx3	CAAAATTA	TAATTTTG	4	0.4213	Berger et al., Cell 2008
Alx4	CAAAATTA	TAATTTTG	4	0.42492	Berger et al., Cell 2008
Lmx1a	CAAAATTA	TAATTTTG	4	0.44191	Berger et al., Cell 2008
Pou2f2	CAAAATTA	TAATTTTG	4	0.41078	Berger et al., Cell 2008
Dlx1	CAAAATTA	TAATTTTG	4	0.42856	Berger et al., Cell 2008
Gbx1	CAAAATTA	TAATTTTG	4	0.41333	Berger et al., Cell 2008
Cart1	CAAAATTA	TAATTTTG	4	0.4214	Berger et al., Cell 2008
Lhx5	CAAAATTA	TAATTTTG	4	0.41583	Berger et al., Cell 2008
Phox2a	CAAAATTA	TAATTTTG	4	0.42991	Berger et al., Cell 2008
Dlx5	CAAAATTA	TAATTTTG	4	0.40953	Berger et al., Cell 2008
Msx1	CAAAATTA	TAATTTTG	4	0.42933	Berger et al., Cell 2008
Isx	CAAAATTA	TAATTTTG	4	0.40975	Berger et al., Cell 2008
Pax4	CAAAATTA	TAATTTTG	4	0.41353	Berger et al., Cell 2008
Pax7	CAAAATTA	TAATTTTG	4	0.43629	Berger et al., Cell 2008
Esx1	CAAAATTA	TAATTTTG	4	0.42454	Berger et al., Cell 2008
Rax	CAAAATTA	TAATTTTG	4	0.42011	Berger et al., Cell 2008
Lhx6	CAAAATTA	TAATTTTG	4	0.40362	Berger et al., Cell 2008
Shox2	CAAAATTA	TAATTTTG	4	0.42914	Berger et al., Cell 2008
Lhx1	CAAAATTA	TAATTTTG	4	0.42255	Berger et al., Cell 2008
Prrx1	CAAAATTA	TAATTTTG	4	0.4266	Berger et al., Cell 2008
Pou3f4	AAAATTAG	CTAATTTT	5	0.40328	Berger et al., Cell 2008
Alx3	AAAATTAG	CTAATTTT	5	0.43385	Berger et al., Cell 2008
Dlx4	AAAATTAG	CTAATTTT	5	0.42735	Berger et al., Cell 2008
Dlx2	AAAATTAG	CTAATTTT	5	0.4267	Berger et al., Cell 2008
Pou3f2	AAAATTAG	CTAATTTT	5	0.41588	Berger et al., Cell 2008
Lhx3	AAAATTAG	CTAATTTT	5	0.43164	Berger et al., Cell 2008
Gbx2	AAAATTAG	CTAATTTT	5	0.4078	Berger et al., Cell 2008
Prrx2	AAAATTAG	CTAATTTT	5	0.4241	Berger et al., Cell 2008
Nkx1-2	AAAATTAG	CTAATTTT	5	0.42649	Berger et al., Cell 2008
Vsx1	AAAATTAG	CTAATTTT	5	0.4211	Berger et al., Cell 2008
Uncx4.1	AAAATTAG	CTAATTTT	5	0.43673	Berger et al., Cell 2008
Pou6f1	AAAATTAG	CTAATTTT	5	0.41053	Berger et al., Cell 2008
Phox2b	AAAATTAG	CTAATTTT	5	0.46074	Berger et al., Cell 2008
Arx	AAAATTAG	CTAATTTT	5	0.45327	Berger et al., Cell 2008
Dlx3	AAAATTAG	CTAATTTT	5	0.42632	Berger et al., Cell 2008
Pou1f1	AAAATTAG	CTAATTTT	5	0.40861	Berger et al., Cell 2008
En2	AAAATTAG	CTAATTTT	5	0.42032	Berger et al., Cell 2008
Msx3	AAAATTAG	CTAATTTT	5	0.42762	Berger et al., Cell 2008
Prop1	AAAATTAG	CTAATTTT	5	0.41023	Berger et al., Cell 2008
Pou2f3	AAAATTAG	CTAATTTT	5	0.40855	Berger et al., Cell 2008
Lhx8	AAAATTAG	CTAATTTT	5	0.40352	Berger et al., Cell 2008
Alx4	AAAATTAG	CTAATTTT	5	0.43806	Berger et al., Cell 2008
Lmx1a	AAAATTAG	CTAATTTT	5	0.4139	Berger et al., Cell 2008
Dlx1	AAAATTAG	CTAATTTT	5	0.43449	Berger et al., Cell 2008
Gbx1	AAAATTAG	CTAATTTT	5	0.42433	Berger et al., Cell 2008
Cart1	AAAATTAG	CTAATTTT	5	0.43278	Berger et al., Cell 2008
Lhx5	AAAATTAG	CTAATTTT	5	0.41953	Berger et al., Cell 2008
Phox2a	AAAATTAG	CTAATTTT	5	0.4572	Berger et al., Cell 2008
Dlx5	AAAATTAG	CTAATTTT	5	0.42143	Berger et al., Cell 2008
Msx1	AAAATTAG	CTAATTTT	5	0.42462	Berger et al., Cell 2008
Otp	AAAATTAG	CTAATTTT	5	0.42095	Berger et al., Cell 2008
Isx	AAAATTAG	CTAATTTT	5	0.44794	Berger et al., Cell 2008
Pax4	AAAATTAG	CTAATTTT	5	0.43035	Berger et al., Cell 2008
Pax7	AAAATTAG	CTAATTTT	5	0.43952	Berger et al., Cell 2008
Esx1	AAAATTAG	CTAATTTT	5	0.44559	Berger et al., Cell 2008
Rax	AAAATTAG	CTAATTTT	5	0.43459	Berger et al., Cell 2008
Pou2f1	AAAATTAG	CTAATTTT	5	0.40179	Berger et al., Cell 2008
Lhx6	AAAATTAG	CTAATTTT	5	0.42041	Berger et al., Cell 2008
Shox2	AAAATTAG	CTAATTTT	5	0.43769	Berger et al., Cell 2008
Lhx4	AAAATTAG	CTAATTTT	5	0.42963	Berger et al., Cell 2008
Lhx1	AAAATTAG	CTAATTTT	5	0.4084	Berger et al., Cell 2008
Prrx1	AAAATTAG	CTAATTTT	5	0.43808	Berger et al., Cell 2008
Vax2	AAATTAGA	TCTAATTT	6	0.40655	Berger et al., Cell 2008
Alx3	AAATTAGA	TCTAATTT	6	0.43146	Berger et al., Cell 2008
Dlx4	AAATTAGA	TCTAATTT	6	0.42212	Berger et al., Cell 2008
Lhx2	AAATTAGA	TCTAATTT	6	0.437	Berger et al., Cell 2008
Lbx2	AAATTAGA	TCTAATTT	6	0.40226	Berger et al., Cell 2008
Ipf1	AAATTAGA	TCTAATTT	6	0.40033	Berger et al., Cell 2008
Dlx2	AAATTAGA	TCTAATTT	6	0.41793	Berger et al., Cell 2008
Pou3f2	AAATTAGA	TCTAATTT	6	0.42215	Berger et al., Cell 2008
Lhx3	AAATTAGA	TCTAATTT	6	0.45686	Berger et al., Cell 2008
Gbx2	AAATTAGA	TCTAATTT	6	0.40804	Berger et al., Cell 2008
Prrx2	AAATTAGA	TCTAATTT	6	0.42743	Berger et al., Cell 2008
Nkx1-2	AAATTAGA	TCTAATTT	6	0.40798	Berger et al., Cell 2008
Vsx1	AAATTAGA	TCTAATTT	6	0.43946	Berger et al., Cell 2008
Uncx4.1	AAATTAGA	TCTAATTT	6	0.45235	Berger et al., Cell 2008
Pou6f1	AAATTAGA	TCTAATTT	6	0.42289	Berger et al., Cell 2008
Phox2b	AAATTAGA	TCTAATTT	6	0.45741	Berger et al., Cell 2008
Arx	AAATTAGA	TCTAATTT	6	0.45692	Berger et al., Cell 2008
Dlx3	AAATTAGA	TCTAATTT	6	0.41851	Berger et al., Cell 2008
Msx2	AAATTAGA	TCTAATTT	6	0.42618	Berger et al., Cell 2008
En2	AAATTAGA	TCTAATTT	6	0.41861	Berger et al., Cell 2008
En1	AAATTAGA	TCTAATTT	6	0.42271	Berger et al., Cell 2008
Lmx1b	AAATTAGA	TCTAATTT	6	0.41103	Berger et al., Cell 2008
Msx3	AAATTAGA	TCTAATTT	6	0.43692	Berger et al., Cell 2008
Prop1	AAATTAGA	TCTAATTT	6	0.41077	Berger et al., Cell 2008
Lhx9	AAATTAGA	TCTAATTT	6	0.43043	Berger et al., Cell 2008
Pou2f3	AAATTAGA	TCTAATTT	6	0.41275	Berger et al., Cell 2008
Lhx8	AAATTAGA	TCTAATTT	6	0.40522	Berger et al., Cell 2008
Alx4	AAATTAGA	TCTAATTT	6	0.44441	Berger et al., Cell 2008
Lmx1a	AAATTAGA	TCTAATTT	6	0.44039	Berger et al., Cell 2008
Pou2f2	AAATTAGA	TCTAATTT	6	0.40448	Berger et al., Cell 2008
Emx2	AAATTAGA	TCTAATTT	6	0.42951	Berger et al., Cell 2008
Dlx1	AAATTAGA	TCTAATTT	6	0.42223	Berger et al., Cell 2008
Gbx1	AAATTAGA	TCTAATTT	6	0.43281	Berger et al., Cell 2008
Cart1	AAATTAGA	TCTAATTT	6	0.44188	Berger et al., Cell 2008
Lhx5	AAATTAGA	TCTAATTT	6	0.43931	Berger et al., Cell 2008
Phox2a	AAATTAGA	TCTAATTT	6	0.44623	Berger et al., Cell 2008
Dlx5	AAATTAGA	TCTAATTT	6	0.40426	Berger et al., Cell 2008
Msx1	AAATTAGA	TCTAATTT	6	0.42768	Berger et al., Cell 2008
Otp	AAATTAGA	TCTAATTT	6	0.44757	Berger et al., Cell 2008
Isx	AAATTAGA	TCTAATTT	6	0.43194	Berger et al., Cell 2008
Pax4	AAATTAGA	TCTAATTT	6	0.46218	Berger et al., Cell 2008
Pax7	AAATTAGA	TCTAATTT	6	0.43177	Berger et al., Cell 2008
Esx1	AAATTAGA	TCTAATTT	6	0.44918	Berger et al., Cell 2008
Rax	AAATTAGA	TCTAATTT	6	0.43044	Berger et al., Cell 2008
Lhx6	AAATTAGA	TCTAATTT	6	0.42079	Berger et al., Cell 2008
Shox2	AAATTAGA	TCTAATTT	6	0.43893	Berger et al., Cell 2008
Lhx4	AAATTAGA	TCTAATTT	6	0.43185	Berger et al., Cell 2008
Lhx1	AAATTAGA	TCTAATTT	6	0.43641	Berger et al., Cell 2008
Prrx1	AAATTAGA	TCTAATTT	6	0.43969	Berger et al., Cell 2008
Vax2	AATTAGAG	CTCTAATT	7	0.44699	Berger et al., Cell 2008
Alx3	AATTAGAG	CTCTAATT	7	0.47108	Berger et al., Cell 2008
Dlx4	AATTAGAG	CTCTAATT	7	0.45663	Berger et al., Cell 2008
Hoxc4	AATTAGAG	CTCTAATT	7	0.40981	Berger et al., Cell 2008
Lhx2	AATTAGAG	CTCTAATT	7	0.46913	Berger et al., Cell 2008
Lbx2	AATTAGAG	CTCTAATT	7	0.42567	Berger et al., Cell 2008
Hlxb9	AATTAGAG	CTCTAATT	7	0.46301	Berger et al., Cell 2008
Ipf1	AATTAGAG	CTCTAATT	7	0.44512	Berger et al., Cell 2008
Dlx2	AATTAGAG	CTCTAATT	7	0.46308	Berger et al., Cell 2008
Gsh2	AATTAGAG	CTCTAATT	7	0.42092	Berger et al., Cell 2008
Pou3f2	AATTAGAG	CTCTAATT	7	0.4319	Berger et al., Cell 2008
Pou3f1	AATTAGAG	CTCTAATT	7	0.401	Berger et al., Cell 2008
Lhx3	AATTAGAG	CTCTAATT	7	0.46803	Berger et al., Cell 2008
Gbx2	AATTAGAG	CTCTAATT	7	0.47028	Berger et al., Cell 2008
Evx2	AATTAGAG	CTCTAATT	7	0.45299	Berger et al., Cell 2008
Prrx2	AATTAGAG	CTCTAATT	7	0.47712	Berger et al., Cell 2008
Hoxb3	AATTAGAG	CTCTAATT	7	0.44747	Berger et al., Cell 2008
Bsx	AATTAGAG	CTCTAATT	7	0.42184	Berger et al., Cell 2008
Nkx1-2	AATTAGAG	CTCTAATT	7	0.46355	Berger et al., Cell 2008
Hoxd1	AATTAGAG	CTCTAATT	7	0.45012	Berger et al., Cell 2008
Vsx1	AATTAGAG	CTCTAATT	7	0.47408	Berger et al., Cell 2008
Uncx4.1	AATTAGAG	CTCTAATT	7	0.47353	Berger et al., Cell 2008
Hoxb4	AATTAGAG	CTCTAATT	7	0.42914	Berger et al., Cell 2008
Barhl2	AATTAGAG	CTCTAATT	7	0.43316	Berger et al., Cell 2008
Pou6f1	AATTAGAG	CTCTAATT	7	0.42379	Berger et al., Cell 2008
Phox2b	AATTAGAG	CTCTAATT	7	0.47975	Berger et al., Cell 2008
Barx2	AATTAGAG	CTCTAATT	7	0.4549	Berger et al., Cell 2008
Arx	AATTAGAG	CTCTAATT	7	0.4796	Berger et al., Cell 2008
Dlx3	AATTAGAG	CTCTAATT	7	0.4631	Berger et al., Cell 2008
Msx2	AATTAGAG	CTCTAATT	7	0.48243	Berger et al., Cell 2008
Pou1f1	AATTAGAG	CTCTAATT	7	0.42643	Berger et al., Cell 2008
Evx1	AATTAGAG	CTCTAATT	7	0.45604	Berger et al., Cell 2008
En2	AATTAGAG	CTCTAATT	7	0.47257	Berger et al., Cell 2008
Barhl1	AATTAGAG	CTCTAATT	7	0.42724	Berger et al., Cell 2008
En1	AATTAGAG	CTCTAATT	7	0.4634	Berger et al., Cell 2008
Lmx1b	AATTAGAG	CTCTAATT	7	0.43804	Berger et al., Cell 2008
Isl2	AATTAGAG	CTCTAATT	7	0.40102	Berger et al., Cell 2008
Msx3	AATTAGAG	CTCTAATT	7	0.47859	Berger et al., Cell 2008
Prop1	AATTAGAG	CTCTAATT	7	0.45267	Berger et al., Cell 2008
Hoxa2	AATTAGAG	CTCTAATT	7	0.44267	Berger et al., Cell 2008
Lhx9	AATTAGAG	CTCTAATT	7	0.46363	Berger et al., Cell 2008
Og2x	AATTAGAG	CTCTAATT	7	0.43644	Berger et al., Cell 2008
Pou2f3	AATTAGAG	CTCTAATT	7	0.44793	Berger et al., Cell 2008
Barx1	AATTAGAG	CTCTAATT	7	0.45192	Berger et al., Cell 2008
Hoxa6	AATTAGAG	CTCTAATT	7	0.40869	Berger et al., Cell 2008
Lhx8	AATTAGAG	CTCTAATT	7	0.46673	Berger et al., Cell 2008
Alx4	AATTAGAG	CTCTAATT	7	0.4749	Berger et al., Cell 2008
Lmx1a	AATTAGAG	CTCTAATT	7	0.44779	Berger et al., Cell 2008
Hoxa5	AATTAGAG	CTCTAATT	7	0.42436	Berger et al., Cell 2008
Pou2f2	AATTAGAG	CTCTAATT	7	0.43557	Berger et al., Cell 2008
Hoxa4	AATTAGAG	CTCTAATT	7	0.41228	Berger et al., Cell 2008
Emx2	AATTAGAG	CTCTAATT	7	0.46351	Berger et al., Cell 2008
Dlx1	AATTAGAG	CTCTAATT	7	0.44977	Berger et al., Cell 2008
Gbx1	AATTAGAG	CTCTAATT	7	0.46722	Berger et al., Cell 2008
Cart1	AATTAGAG	CTCTAATT	7	0.47095	Berger et al., Cell 2008
Lhx5	AATTAGAG	CTCTAATT	7	0.46071	Berger et al., Cell 2008
Hoxb5	AATTAGAG	CTCTAATT	7	0.41504	Berger et al., Cell 2008
Vax1	AATTAGAG	CTCTAATT	7	0.45101	Berger et al., Cell 2008
Nkx1-1	AATTAGAG	CTCTAATT	7	0.47865	Berger et al., Cell 2008
Phox2a	AATTAGAG	CTCTAATT	7	0.48218	Berger et al., Cell 2008
Pax6	AATTAGAG	CTCTAATT	7	0.40436	Berger et al., Cell 2008
Dlx5	AATTAGAG	CTCTAATT	7	0.46815	Berger et al., Cell 2008
Meox1	AATTAGAG	CTCTAATT	7	0.4264	Berger et al., Cell 2008
Msx1	AATTAGAG	CTCTAATT	7	0.47052	Berger et al., Cell 2008
Otp	AATTAGAG	CTCTAATT	7	0.47554	Berger et al., Cell 2008
Cdx1	AATTAGAG	CTCTAATT	7	0.42082	Berger et al., Cell 2008
Hoxd3	AATTAGAG	CTCTAATT	7	0.44301	Berger et al., Cell 2008
Isx	AATTAGAG	CTCTAATT	7	0.47739	Berger et al., Cell 2008
Pax4	AATTAGAG	CTCTAATT	7	0.4461	Berger et al., Cell 2008
Pax7	AATTAGAG	CTCTAATT	7	0.44857	Berger et al., Cell 2008
Esx1	AATTAGAG	CTCTAATT	7	0.47286	Berger et al., Cell 2008
Rax	AATTAGAG	CTCTAATT	7	0.47787	Berger et al., Cell 2008
Pou2f1	AATTAGAG	CTCTAATT	7	0.41733	Berger et al., Cell 2008
Lhx6	AATTAGAG	CTCTAATT	7	0.46361	Berger et al., Cell 2008
Shox2	AATTAGAG	CTCTAATT	7	0.4686	Berger et al., Cell 2008
Lhx4	AATTAGAG	CTCTAATT	7	0.46641	Berger et al., Cell 2008
Lhx1	AATTAGAG	CTCTAATT	7	0.45717	Berger et al., Cell 2008
Prrx1	AATTAGAG	CTCTAATT	7	0.47361	Berger et al., Cell 2008
Gsc	ATTAGAGG	CCTCTAAT	8	0.42489	Berger et al., Cell 2008
Lhx2	ATTAGAGG	CCTCTAAT	8	0.41353	Berger et al., Cell 2008
Ipf1	ATTAGAGG	CCTCTAAT	8	0.40619	Berger et al., Cell 2008
Evx2	ATTAGAGG	CCTCTAAT	8	0.426	Berger et al., Cell 2008
Hoxb3	ATTAGAGG	CCTCTAAT	8	0.41355	Berger et al., Cell 2008
Nkx1-2	ATTAGAGG	CCTCTAAT	8	0.4189	Berger et al., Cell 2008
Vsx1	ATTAGAGG	CCTCTAAT	8	0.4043	Berger et al., Cell 2008
Barx2	ATTAGAGG	CCTCTAAT	8	0.41827	Berger et al., Cell 2008
Arx	ATTAGAGG	CCTCTAAT	8	0.41962	Berger et al., Cell 2008
Evx1	ATTAGAGG	CCTCTAAT	8	0.42128	Berger et al., Cell 2008
Msx3	ATTAGAGG	CCTCTAAT	8	0.40153	Berger et al., Cell 2008
Lhx9	ATTAGAGG	CCTCTAAT	8	0.4095	Berger et al., Cell 2008
Emx2	ATTAGAGG	CCTCTAAT	8	0.43995	Berger et al., Cell 2008
Vax1	ATTAGAGG	CCTCTAAT	8	0.41903	Berger et al., Cell 2008
Nkx1-1	ATTAGAGG	CCTCTAAT	8	0.43299	Berger et al., Cell 2008
Hoxd3	ATTAGAGG	CCTCTAAT	8	0.40171	Berger et al., Cell 2008
Isx	ATTAGAGG	CCTCTAAT	8	0.41427	Berger et al., Cell 2008
Esx1	ATTAGAGG	CCTCTAAT	8	0.41388	Berger et al., Cell 2008
Shox2	ATTAGAGG	CCTCTAAT	8	0.42191	Berger et al., Cell 2008
Mafk	ATTCAAAA	TTTTGAAT	1	0.404137	Badis et al., Science 2009
Hbp1	ATTCAAAA	TTTTGAAT	1	0.415725	Badis et al., Science 2009
Mafk	TTCAAAAT	ATTTTGAA	2	0.403933	Badis et al., Science 2009
Mafk	TCAAAATT	AATTTTGA	3	0.420985	Badis et al., Science 2009
Mafk	CAAAATTA	TAATTTTG	4	0.455387	Badis et al., Science 2009
Arid5a	CAAAATTA	TAATTTTG	4	0.400256	Badis et al., Science 2009
Mafk	AAAATTAG	CTAATTTT	5	0.401157	Badis et al., Science 2009
Hoxa3	AATTAGAG	CTCTAATT	7	0.448854	Badis et al., Science 2009
Sfpi1	AGAGGGAA	TTCCCTCT	11	0.42849	Badis et al., Science 2009
Ehf	GGAAAAAA	TTTTTTCC	15	0.426138	Badis et al., Science 2009
Zfp105	GGAAAAAA	TTTTTTCC	15	0.431577	Badis et al., Science 2009
Mafk	GGAAAAAA	TTTTTTCC	15	0.435248	Badis et al., Science 2009
Elf3	GGAAAAAA	TTTTTTCC	15	0.446305	Badis et al., Science 2009
Elf5	AGAGGGAA	TTCCCTCT	11	0.41351	Wei et al., EMBO J 2010
Sfpi1	AGAGGGAA	TTCCCTCT	11	0.41316	Wei et al., EMBO J 2010
Etv6	GGGAAAAA	TTTTTCCC	14	0.40539	Wei et al., EMBO J 2010
Elf3	GGGAAAAA	TTTTTCCC	14	0.40213	Wei et al., EMBO J 2010
Spic	GGAAAAAA	TTTTTTCC	15	0.4208	Wei et al., EMBO J 2010
Etv6	GGAAAAAA	TTTTTTCC	15	0.41769	Wei et al., EMBO J 2010
Elf4	GGAAAAAA	TTTTTTCC	15	0.4124	Wei et al., EMBO J 2010
Elf5	GGAAAAAA	TTTTTTCC	15	0.41105	Wei et al., EMBO J 2010
Elf3	GGAAAAAA	TTTTTTCC	15	0.46712	Wei et al., EMBO J 2010
Ehf	GGAAAAAA	TTTTTTCC	15	0.42169	Wei et al., EMBO J 2010
Mutant Sequence Results
Gene Match	K-mer	Reverse Complement	Position	Enrichment Score	Publication
Hbp1	ATTCAAAC	GTTTGAAT	1	0.401235	Badis et al., Science 2009
Mybl1	TCAAACCG	CGGTTTGA	3	0.406009	Badis et al., Science 2009
Myb	TCAAACCG	CGGTTTGA	3	0.41774	Badis et al., Science 2009
Irf5	AAACCGAG	CTCGGTTT	5	0.419792	Badis et al., Science 2009
E2F2	GCGGGAAA	TTTCCCGC	12	0.429752	Badis et al., Science 2009
E2F3	GCGGGAAA	TTTCCCGC	12	0.410462	Badis et al., Science 2009
Ehf	GGAAAAAA	TTTTTTCC	15	0.426138	Badis et al., Science 2009
Zfp105	GGAAAAAA	TTTTTTCC	15	0.431577	Badis et al., Science 2009
Mafk	GGAAAAAA	TTTTTTCC	15	0.435248	Badis et al., Science 2009
Elf3	GGAAAAAA	TTTTTTCC	15	0.446305	Badis et al., Science 2009
Elf5	AGCGGGAA	TTCCCGCT	11	0.40222	Wei et al., EMBO J 2010
Etv6	GCGGGAAA	TTTCCCGC	12	0.42316	Wei et al., EMBO J 2010
Etv6	CGGGAAAA	TTTTCCCG	13	0.40325	Wei et al., EMBO J 2010
Etv6	GGGAAAAA	TTTTTCCC	14	0.40539	Wei et al., EMBO J 2010
Elf3	GGGAAAAA	TTTTTCCC	14	0.40213	Wei et al., EMBO J 2010
Spic	GGAAAAAA	TTTTTTCC	15	0.4208	Wei et al., EMBO J 2010
Etv6	GGAAAAAA	TTTTTTCC	15	0.41769	Wei et al., EMBO J 2010
Elf4	GGAAAAAA	TTTTTTCC	15	0.4124	Wei et al., EMBO J 2010
Elf5	GGAAAAAA	TTTTTTCC	15	0.41105	Wei et al., EMBO J 2010
Elf3	GGAAAAAA	TTTTTTCC	15	0.46712	Wei et al., EMBO J 2010
Ehf	GGAAAAAA	TTTTTTCC	15	0.42169	Wei et al., EMBO J 2010

## Sheet: Site S8 WT versus MUTANT
S3 Table. UNIPROBE analysis of engineered mutations in mouse R2 sequence
WT Sequence Results
Gene Match	K-mer	Reverse Complement	Position	Enrichment Score	Publication
Barx1	CATTACGC	GCGTAATG	7	0.41485	Berger et al., Cell 2008
Gmeb1	ATTACGCC	GGCGTAAT	8	0.408469	Badis et al., Science 2009
Gmeb1	TTACGCCA	TGGCGTAA	9	0.416427	Badis et al., Science 2009
Mutant Sequence Results
Gene Match	K-mer	Reverse Complement	Position	Enrichment Score	Publication
Smad3	CCCGACGC	GCGTCGGG	7	0.407204	Badis et al., Science 2009
