# Supplementary material for: Heads, Shoulders, Elbows, Knees, and Toes: Modular Gdf5 Enhancers Control Different Joints in the Vertebrate Skeleton
Source: PLoS Genet. 2016 Nov 30;12(11):e1006454. doi: 10.1371/journal.pgen.1006454 (PMC5130176; doi:10.1371/journal.pgen.1006454)
Supplement: S4 Table — (XLSX) [file pgen.1006454.s004.xlsx]

## Sheet: Sheet1
S4 Table. Summary of common human polymorphisms that map in non-coding orthologs of mouse Gdf5 enhancers
			Minor Allele Freqencies:			Orthologous
Human variant	Position (hg19)	Base Change	Africa	Asia	Europe	Region
rs75279734	chr20:34031283	A/G	(G)9.98%	(G)0.00%	(G)0.00%	R1
rs224335	chr20:34026422	G/A	(A)7.49%	(A)15.08%	(A)3.98%	R2
rs17092635	chr20:34026293	A/C	(C)15.28%	(C)0.2%	(C)1.49%	R2
rs3842525	chr20:34026152	TGTGTGTGTG/- (indel)	(-)79.43%	(-)29.37%	(-)37.28%	R2
rs143383	chr20:34025983	C/T	(T)3.10%	(T)71.33%	(T)62.82%	R2
rs73094730	chr20:34025843	C/T	(T)0.30%	(T)1.59%	(T)1.99%	R2
rs143384	chr20:34025756	C/T	(T)2.72%	(T)71.13%	(T)58.85%	R2
rs56701397	chr20:33921384	G/C	(C)15.43%	(C)18.75%	(C)5.77%	R3
rs11480802	chr20:33907453	C/-/A (indel)	(A)21.18%	(A)0.00%	(A)0.20%	R4
rs6060369	chr20:33907161	C/T	(T)21.33%	(T)71.83%	(T)61.53%	R4
rs79476875	chr20:33906887	G/T	(T)3.48%	(T)0.00%	(T)0.20%	R4
rs41290914	chr20:33891083	G/A	(A)8.85%	(A)0.00%	(A)0.20%	R5
rs79739108	chr20:33891071	A/C	(C)6.51%	(C)0.00%	(C)0.00%	R5
rs3764732	chr20:33891004	C/T	(T)15.05%	(T)17.86%	(T)5.47%	R5
rs8115394	chr20:33890350	C/G	(G)14.45%	(G)9.52%	(G)30.52%	R5
rs114033988	chr20:33890101	G/A	(A)5.30%	(A)0.00%	(A)0.00%	R5
rs6060355	chr20:33890061	A/G	(G)30.03%	(G)72.02%	(G)60.03%	R5
rs76660268	chr20:33890060	T/C	(C)0.38%	(C)0.10%	(C)5.47%	R5
